# Supplementary material for: Formic Acid as Carbon Monoxide Source in the Palladium-Catalyzed N-Heterocyclization of o-Nitrostyrenes to Indoles
Source: J Org Chem. 2023 Jan 19;88(8):5108–17. doi: 10.1021/acs.joc.2c02613 (PMC10127278; doi:10.1021/acs.joc.2c02613)
Supplement: Supplementary file 2 — jo2c02613_si_002.zip [file jo2c02613_si_002.zip]

Archive with 2,515 entries (2,231 files):
- FID for Publication/1n/
- FID for Publication/1n/1n - 13C/
- FID for Publication/1n/1n - 13C/1n.mol.mol
- FID for Publication/1n/1n - 13C/acqu
- FID for Publication/1n/1n - 13C/acqum
- FID for Publication/1n/1n - 13C/acqums
- FID for Publication/1n/1n - 13C/acqus
- FID for Publication/1n/1n - 13C/audita.txt
- FID for Publication/1n/1n - 13C/cpdprg2
- FID for Publication/1n/1n - 13C/fid
- FID for Publication/1n/1n - 13C/format.temp
- FID for Publication/1n/1n - 13C/pdata/
- FID for Publication/1n/1n - 13C/pdata/1/
- FID for Publication/1n/1n - 13C/pdata/1/1i
- FID for Publication/1n/1n - 13C/pdata/1/1r
- FID for Publication/1n/1n - 13C/pdata/1/auditp.txt
- FID for Publication/1n/1n - 13C/pdata/1/meta
- FID for Publication/1n/1n - 13C/pdata/1/meta.ext
- FID for Publication/1n/1n - 13C/pdata/1/outd
- FID for Publication/1n/1n - 13C/pdata/1/proc
- FID for Publication/1n/1n - 13C/pdata/1/procs
- FID for Publication/1n/1n - 13C/pdata/1/title
- FID for Publication/1n/1n - 13C/pulseprogram
- FID for Publication/1n/1n - 13C/scon
- FID for Publication/1n/1n - 13C/uxnmr.par
- FID for Publication/1n/1n - 19F/
- FID for Publication/1n/1n - 19F/1n.mol.mol
- FID for Publication/1n/1n - 19F/acqu
- FID for Publication/1n/1n - 19F/acqum
- FID for Publication/1n/1n - 19F/acqums
- FID for Publication/1n/1n - 19F/acqus
- FID for Publication/1n/1n - 19F/audita.txt
- FID for Publication/1n/1n - 19F/fid
- FID for Publication/1n/1n - 19F/format.temp
- FID for Publication/1n/1n - 19F/pdata/
- FID for Publication/1n/1n - 19F/pdata/1/
- FID for Publication/1n/1n - 19F/pdata/1/1i
- FID for Publication/1n/1n - 19F/pdata/1/1r
- FID for Publication/1n/1n - 19F/pdata/1/auditp.txt
- FID for Publication/1n/1n - 19F/pdata/1/intrng
- FID for Publication/1n/1n - 19F/pdata/1/meta
- FID for Publication/1n/1n - 19F/pdata/1/meta.ext
- FID for Publication/1n/1n - 19F/pdata/1/outd
- FID for Publication/1n/1n - 19F/pdata/1/proc
- FID for Publication/1n/1n - 19F/pdata/1/procs
- FID for Publication/1n/1n - 19F/pdata/1/title
- FID for Publication/1n/1n - 19F/prosol_History
- FID for Publication/1n/1n - 19F/pulseprogram
- FID for Publication/1n/1n - 19F/scon
- FID for Publication/1n/1n - 19F/uxnmr.par
- FID for Publication/1n/1n - 1H/
- FID for Publication/1n/1n - 1H/1n.mol.mol
- FID for Publication/1n/1n - 1H/acqu
- FID for Publication/1n/1n - 1H/acqum
- FID for Publication/1n/1n - 1H/acqums
- FID for Publication/1n/1n - 1H/acqus
- FID for Publication/1n/1n - 1H/audita.txt
- FID for Publication/1n/1n - 1H/fid
- FID for Publication/1n/1n - 1H/format.temp
- FID for Publication/1n/1n - 1H/pdata/
- FID for Publication/1n/1n - 1H/pdata/1/
- FID for Publication/1n/1n - 1H/pdata/1/1i
- FID for Publication/1n/1n - 1H/pdata/1/1r
- FID for Publication/1n/1n - 1H/pdata/1/auditp.txt
- FID for Publication/1n/1n - 1H/pdata/1/meta
- FID for Publication/1n/1n - 1H/pdata/1/meta.ext
- FID for Publication/1n/1n - 1H/pdata/1/outd
- FID for Publication/1n/1n - 1H/pdata/1/proc
- FID for Publication/1n/1n - 1H/pdata/1/procs
- FID for Publication/1n/1n - 1H/pulseprogram
- FID for Publication/1n/1n - 1H/scon
- FID for Publication/1n/1n - 1H/uxnmr.par
- FID for Publication/1q/
- FID for Publication/1q/1q - 13C/
- FID for Publication/1q/1q - 13C/1q.mol.mol
- FID for Publication/1q/1q - 13C/acqu
- FID for Publication/1q/1q - 13C/acqus
- FID for Publication/1q/1q - 13C/adcInfo_TRX2.xml
- FID for Publication/1q/1q - 13C/audita.txt
- FID for Publication/1q/1q - 13C/cpdprg2
- FID for Publication/1q/1q - 13C/fid
- FID for Publication/1q/1q - 13C/format.temp
- FID for Publication/1q/1q - 13C/pdata/
- FID for Publication/1q/1q - 13C/pdata/1/
- FID for Publication/1q/1q - 13C/pdata/1/1i
- FID for Publication/1q/1q - 13C/pdata/1/1r
- FID for Publication/1q/1q - 13C/pdata/1/assocs
- FID for Publication/1q/1q - 13C/pdata/1/auditp.txt
- FID for Publication/1q/1q - 13C/pdata/1/intrng
- FID for Publication/1q/1q - 13C/pdata/1/outd
- FID for Publication/1q/1q - 13C/pdata/1/parm.txt
- FID for Publication/1q/1q - 13C/pdata/1/peaklist.xml
- FID for Publication/1q/1q - 13C/pdata/1/peakrng
- FID for Publication/1q/1q - 13C/pdata/1/peaks
- FID for Publication/1q/1q - 13C/pdata/1/proc
- FID for Publication/1q/1q - 13C/pdata/1/procs
- FID for Publication/1q/1q - 13C/pdata/1/thumb.png
- FID for Publication/1q/1q - 13C/pdata/1/title
- FID for Publication/1q/1q - 13C/prosol_History
- FID for Publication/1q/1q - 13C/pulseprogram
- FID for Publication/1q/1q - 13C/pulseprogram.precomp
- FID for Publication/1q/1q - 13C/scon2
- FID for Publication/1q/1q - 13C/shimvalues
- FID for Publication/1q/1q - 13C/specpar
- FID for Publication/1q/1q - 13C/uxnmr.info
- FID for Publication/1q/1q - 13C/uxnmr.par
- FID for Publication/1q/1q - 13C/vtc_pid_settings
- FID for Publication/1q/1q - 1H/
- FID for Publication/1q/1q - 1H/1q.mol.mol
- FID for Publication/1q/1q - 1H/acqu
- FID for Publication/1q/1q - 1H/acqus
- FID for Publication/1q/1q - 1H/adcInfo_TRX1.xml
- FID for Publication/1q/1q - 1H/audita.txt
- FID for Publication/1q/1q - 1H/fid
- FID for Publication/1q/1q - 1H/format.temp
- FID for Publication/1q/1q - 1H/pdata/
- FID for Publication/1q/1q - 1H/pdata/1/
- FID for Publication/1q/1q - 1H/pdata/1/1i
- FID for Publication/1q/1q - 1H/pdata/1/1r
- FID for Publication/1q/1q - 1H/pdata/1/auditp.txt
- FID for Publication/1q/1q - 1H/pdata/1/intrng
- FID for Publication/1q/1q - 1H/pdata/1/outd
- FID for Publication/1q/1q - 1H/pdata/1/parm.txt
- FID for Publication/1q/1q - 1H/pdata/1/peaklist.xml
- FID for Publication/1q/1q - 1H/pdata/1/peakrng
- FID for Publication/1q/1q - 1H/pdata/1/peaks
- FID for Publication/1q/1q - 1H/pdata/1/proc
- FID for Publication/1q/1q - 1H/pdata/1/procs
- FID for Publication/1q/1q - 1H/pdata/1/thumb.png
- FID for Publication/1q/1q - 1H/pdata/1/title
- FID for Publication/1q/1q - 1H/prosol_History
- FID for Publication/1q/1q - 1H/pulseprogram
- FID for Publication/1q/1q - 1H/pulseprogram.precomp
- FID for Publication/1q/1q - 1H/scon2
- FID for Publication/1q/1q - 1H/shimvalues
- FID for Publication/1q/1q - 1H/specpar
- FID for Publication/1q/1q - 1H/topshimreport
- FID for Publication/1q/1q - 1H/uxnmr.info
- FID for Publication/1q/1q - 1H/uxnmr.par
- FID for Publication/1q/1q - 1H/vtc_pid_settings
- FID for Publication/1r/
- FID for Publication/1r/1r - 13C/
- FID for Publication/1r/1r - 13C/1r.mol.mol
- FID for Publication/1r/1r - 13C/acqu
- FID for Publication/1r/1r - 13C/acqus
- FID for Publication/1r/1r - 13C/adcInfo_TRX2.xml
- FID for Publication/1r/1r - 13C/audita.txt
- FID for Publication/1r/1r - 13C/cpdprg2
- FID for Publication/1r/1r - 13C/fid
- FID for Publication/1r/1r - 13C/format.temp
- FID for Publication/1r/1r - 13C/pdata/
- FID for Publication/1r/1r - 13C/pdata/1/
- FID for Publication/1r/1r - 13C/pdata/1/1i
- FID for Publication/1r/1r - 13C/pdata/1/1r
- FID for Publication/1r/1r - 13C/pdata/1/auditp.txt
- FID for Publication/1r/1r - 13C/pdata/1/intrng
- FID for Publication/1r/1r - 13C/pdata/1/outd
- FID for Publication/1r/1r - 13C/pdata/1/parm.txt
- FID for Publication/1r/1r - 13C/pdata/1/peaklist.xml
- FID for Publication/1r/1r - 13C/pdata/1/peakrng
- FID for Publication/1r/1r - 13C/pdata/1/peaks
- FID for Publication/1r/1r - 13C/pdata/1/proc
- FID for Publication/1r/1r - 13C/pdata/1/procs
- FID for Publication/1r/1r - 13C/pdata/1/thumb.png
- FID for Publication/1r/1r - 13C/pdata/1/title
- FID for Publication/1r/1r - 13C/prosol_History
- FID for Publication/1r/1r - 13C/pulseprogram
- FID for Publication/1r/1r - 13C/pulseprogram.precomp
- FID for Publication/1r/1r - 13C/scon2
- FID for Publication/1r/1r - 13C/shimvalues
- FID for Publication/1r/1r - 13C/specpar
- FID for Publication/1r/1r - 13C/uxnmr.info
- FID for Publication/1r/1r - 13C/uxnmr.par
- FID for Publication/1r/1r - 13C/vtc_pid_settings
- FID for Publication/1r/1r - 1H/
- FID for Publication/1r/1r - 1H/1r.mol.mol
- FID for Publication/1r/1r - 1H/acqu
- FID for Publication/1r/1r - 1H/acqus
- FID for Publication/1r/1r - 1H/adcInfo_TRX1.xml
- FID for Publication/1r/1r - 1H/audita.txt
- FID for Publication/1r/1r - 1H/fid
- FID for Publication/1r/1r - 1H/format.temp
- FID for Publication/1r/1r - 1H/pdata/
- FID for Publication/1r/1r - 1H/pdata/1/
- FID for Publication/1r/1r - 1H/pdata/1/1i
- FID for Publication/1r/1r - 1H/pdata/1/1r
- FID for Publication/1r/1r - 1H/pdata/1/auditp.txt
- FID for Publication/1r/1r - 1H/pdata/1/intrng
- FID for Publication/1r/1r - 1H/pdata/1/outd
- FID for Publication/1r/1r - 1H/pdata/1/parm.txt
- FID for Publication/1r/1r - 1H/pdata/1/peaklist.xml
- FID for Publication/1r/1r - 1H/pdata/1/peakrng
- FID for Publication/1r/1r - 1H/pdata/1/peaks
- FID for Publication/1r/1r - 1H/pdata/1/proc
- FID for Publication/1r/1r - 1H/pdata/1/procs
- FID for Publication/1r/1r - 1H/pdata/1/thumb.png
- FID for Publication/1r/1r - 1H/pdata/1/title
- FID for Publication/1r/1r - 1H/prosol_History
- FID for Publication/1r/1r - 1H/pulseprogram
- FID for Publication/1r/1r - 1H/pulseprogram.precomp
- FID for Publication/1r/1r - 1H/scon2
- FID for Publication/1r/1r - 1H/shimvalues
- FID for Publication/1r/1r - 1H/specpar
- FID for Publication/1r/1r - 1H/topshimreport
- FID for Publication/1r/1r - 1H/uxnmr.info
- FID for Publication/1r/1r - 1H/uxnmr.par
- FID for Publication/1r/1r - 1H/vtc_pid_settings
- FID for Publication/1s/
- FID for Publication/1s/1s - 13C/
- FID for Publication/1s/1s - 13C/1s.mol.mol
- FID for Publication/1s/1s - 13C/acqu
- FID for Publication/1s/1s - 13C/acqus
- FID for Publication/1s/1s - 13C/adcInfo_TRX2.xml
- FID for Publication/1s/1s - 13C/audita.txt
- FID for Publication/1s/1s - 13C/cpdprg2
- FID for Publication/1s/1s - 13C/fid
- FID for Publication/1s/1s - 13C/format.temp
- FID for Publication/1s/1s - 13C/pdata/
- FID for Publication/1s/1s - 13C/pdata/1/
- FID for Publication/1s/1s - 13C/pdata/1/1i
- FID for Publication/1s/1s - 13C/pdata/1/1r
- FID for Publication/1s/1s - 13C/pdata/1/auditp.txt
- FID for Publication/1s/1s - 13C/pdata/1/intrng
- FID for Publication/1s/1s - 13C/pdata/1/outd
- FID for Publication/1s/1s - 13C/pdata/1/parm.txt
- FID for Publication/1s/1s - 13C/pdata/1/peaklist.xml
- FID for Publication/1s/1s - 13C/pdata/1/peakrng
- FID for Publication/1s/1s - 13C/pdata/1/peaks
- FID for Publication/1s/1s - 13C/pdata/1/proc
- FID for Publication/1s/1s - 13C/pdata/1/procs
- FID for Publication/1s/1s - 13C/pdata/1/thumb.png
- FID for Publication/1s/1s - 13C/pdata/1/title
- FID for Publication/1s/1s - 13C/prosol_History
- FID for Publication/1s/1s - 13C/pulseprogram
- FID for Publication/1s/1s - 13C/pulseprogram.precomp
- FID for Publication/1s/1s - 13C/scon2
- FID for Publication/1s/1s - 13C/shimvalues
- FID for Publication/1s/1s - 13C/specpar
- FID for Publication/1s/1s - 13C/uxnmr.info
- FID for Publication/1s/1s - 13C/uxnmr.par
- FID for Publication/1s/1s - 13C/vtc_pid_settings
- FID for Publication/1s/1s - 19F/
- FID for Publication/1s/1s - 19F/1s.mol.mol
- FID for Publication/1s/1s - 19F/acqu
- FID for Publication/1s/1s - 19F/acqum
- FID for Publication/1s/1s - 19F/acqums
- FID for Publication/1s/1s - 19F/acqus
- FID for Publication/1s/1s - 19F/audita.txt
- FID for Publication/1s/1s - 19F/cpdprg2
- FID for Publication/1s/1s - 19F/fid
- FID for Publication/1s/1s - 19F/format.temp
- FID for Publication/1s/1s - 19F/pdata/
- FID for Publication/1s/1s - 19F/pdata/1/
- FID for Publication/1s/1s - 19F/pdata/1/1i
- FID for Publication/1s/1s - 19F/pdata/1/1r
- FID for Publication/1s/1s - 19F/pdata/1/auditp.txt
- FID for Publication/1s/1s - 19F/pdata/1/intrng
- FID for Publication/1s/1s - 19F/pdata/1/outd
- FID for Publication/1s/1s - 19F/pdata/1/proc
- FID for Publication/1s/1s - 19F/pdata/1/procs
- FID for Publication/1s/1s - 19F/pdata/1/title
- FID for Publication/1s/1s - 19F/prosol_History
- FID for Publication/1s/1s - 19F/pulseprogram
- FID for Publication/1s/1s - 19F/scon
- FID for Publication/1s/1s - 19F/uxnmr.par
- FID for Publication/1s/1s - 1H/
- FID for Publication/1s/1s - 1H/1s.mol.mol
- FID for Publication/1s/1s - 1H/acqu
- FID for Publication/1s/1s - 1H/acqus
- FID for Publication/1s/1s - 1H/adcInfo_TRX1.xml
- FID for Publication/1s/1s - 1H/audita.txt
- FID for Publication/1s/1s - 1H/fid
- FID for Publication/1s/1s - 1H/format.temp
- FID for Publication/1s/1s - 1H/pdata/
- FID for Publication/1s/1s - 1H/pdata/1/
- FID for Publication/1s/1s - 1H/pdata/1/1i
- FID for Publication/1s/1s - 1H/pdata/1/1r
- FID for Publication/1s/1s - 1H/pdata/1/auditp.txt
- FID for Publication/1s/1s - 1H/pdata/1/integrals.txt
- FID for Publication/1s/1s - 1H/pdata/1/intrng
- FID for Publication/1s/1s - 1H/pdata/1/outd
- FID for Publication/1s/1s - 1H/pdata/1/parm.txt
- FID for Publication/1s/1s - 1H/pdata/1/peaklist.xml
- FID for Publication/1s/1s - 1H/pdata/1/peakrng
- FID for Publication/1s/1s - 1H/pdata/1/peaks
- FID for Publication/1s/1s - 1H/pdata/1/proc
- FID for Publication/1s/1s - 1H/pdata/1/procs
- FID for Publication/1s/1s - 1H/pdata/1/thumb.png
- FID for Publication/1s/1s - 1H/pdata/1/title
- FID for Publication/1s/1s - 1H/prosol_History
- FID for Publication/1s/1s - 1H/pulseprogram
- FID for Publication/1s/1s - 1H/pulseprogram.precomp
- FID for Publication/1s/1s - 1H/scon2
- FID for Publication/1s/1s - 1H/shimvalues
- FID for Publication/1s/1s - 1H/specpar
- FID for Publication/1s/1s - 1H/topshimreport
- FID for Publication/1s/1s - 1H/uxnmr.info
- FID for Publication/1s/1s - 1H/uxnmr.par
- FID for Publication/1s/1s - 1H/vtc_pid_settings
- FID for Publication/1t/
[truncated: 2,215 more entries]
