# Supplementary material for: Formic Acid as Carbon Monoxide Source in the Palladium-Catalyzed N-Heterocyclization of o-Nitrostyrenes to Indoles
Source: J Org Chem. 2023 Jan 19;88(8):5108–17. doi: 10.1021/acs.joc.2c02613 (PMC10127278; doi:10.1021/acs.joc.2c02613)
Supplement: Supplementary file 2 — jo2c02613_si_002.zip [file jo2c02613_si_002.zip › FID for Publication/1n/1n - 13C/1n.mol.mol]

1x.mol
  ChemDraw10292218272D

 18 19  0  0  0  0  0  0  0  0999 V2000
   -2.1409    0.2048    0.0000 C   0  0  0  0  0  0  0  0  0  0  0  0
   -2.1409   -0.6202    0.0000 C   0  0  0  0  0  0  0  0  0  0  0  0
   -1.4265   -1.0327    0.0000 C   0  0  0  0  0  0  0  0  0  0  0  0
   -0.7120   -0.6202    0.0000 C   0  0  0  0  0  0  0  0  0  0  0  0
   -0.7120    0.2048    0.0000 C   0  0  0  0  0  0  0  0  0  0  0  0
   -1.4265    0.6173    0.0000 C   0  0  0  0  0  0  0  0  0  0  0  0
    0.0000    0.6159    0.0000 C   0  0  0  0  0  0  0  0  0  0  0  0
   -2.8529    0.6159    0.0000 F   0  0  0  0  0  0  0  0  0  0  0  0
    0.7120    0.2048    0.0000 C   0  0  0  0  0  0  0  0  0  0  0  0
    1.4240    0.6159    0.0000 C   0  0  0  0  0  0  0  0  0  0  0  0
    2.1385    0.2034    0.0000 N   0  0  0  0  0  0  0  0  0  0  0  0
    2.8529    0.6159    0.0000 C   0  0  0  0  0  0  0  0  0  0  0  0
    2.8529    1.4409    0.0000 C   0  0  0  0  0  0  0  0  0  0  0  0
    2.1385    1.8534    0.0000 C   0  0  0  0  0  0  0  0  0  0  0  0
    1.4240    1.4409    0.0000 C   0  0  0  0  0  0  0  0  0  0  0  0
    0.0000   -1.0312    0.0000 N   0  3  0  0  0  0  0  0  0  0  0  0
    0.0000   -1.8534    0.0000 O   0  0  0  0  0  0  0  0  0  0  0  0
    0.7120   -0.6202    0.0000 O   0  5  0  0  0  0  0  0  0  0  0  0
  1  2  2  0      
  2  3  1  0      
  3  4  2  0      
  4  5  1  0      
  5  6  2  0      
  6  1  1  0      
  5  7  1  0      
  1  8  1  0      
  7  9  2  0      
  9 10  1  0      
 10 11  2  0      
 11 12  1  0      
 12 13  2  0      
 13 14  1  0      
 14 15  2  0      
 15 10  1  0      
  4 16  1  0      
 16 17  2  0      
 16 18  1  0      
M  CHG  2  16   1  18  -1
M  STY  1   1 SUP
M  SLB  1   1   1
M  SAL   1  3  16  17  18
M  SBL   1  1  17
M  SMT   1 NO2
M  SBV   1  17   -0.7120    0.4111
M  END
