# Supplementary material for: Formic Acid as Carbon Monoxide Source in the Palladium-Catalyzed N-Heterocyclization of o-Nitrostyrenes to Indoles
Source: J Org Chem. 2023 Jan 19;88(8):5108–17. doi: 10.1021/acs.joc.2c02613 (PMC10127278; doi:10.1021/acs.joc.2c02613)
Supplement: Supplementary file 2 — jo2c02613_si_002.zip [file jo2c02613_si_002.zip › FID for Publication/1n/1n - 13C/audita.txt]

##TITLE= Audit trail, XWIN-NMR		Version 3.5
##JCAMPDX= 5.01
##ORIGIN= Bruker BioSpin GmbH
##OWNER= Tiziana
$$ D:/data/Ragaini/nmr/MA200/6/audita.txt
##AUDIT TRAIL=  $$ (NUMBER, WHEN, WHO, WHERE, WHAT)
(   1,<2022-06-13 13:26:44.79 +0200>,<Tiziana>,<NMR400>,
      <created by zg, POWCHK disabled, PULCHK disabled
       terminated by command 'halt'
       configuration hash MD5:
       8F FB 09 68 8C D5 52 24 64 ED 49 F3 43 F9 16 FF
       data hash MD5: 32K
       71 1B D7 63 0B 31 2A 07 DA DD 26 2E 13 E8 32 BE>)
##END=

$$ hash MD5
$$ 48 33 06 ED C2 B0 45 8B 48 5E 20 74 CA 4A BA F3
