# Supplementary material for: Formic Acid as Carbon Monoxide Source in the Palladium-Catalyzed N-Heterocyclization of o-Nitrostyrenes to Indoles
Source: J Org Chem. 2023 Jan 19;88(8):5108–17. doi: 10.1021/acs.joc.2c02613 (PMC10127278; doi:10.1021/acs.joc.2c02613)
Supplement: Supplementary file 2 — jo2c02613_si_002.zip [file jo2c02613_si_002.zip › FID for Publication/1n/1n - 13C/pdata/1/auditp.txt]

##TITLE= Audit trail, XWIN-NMR		Version 3.5
##JCAMPDX= 5.01
##ORIGIN= Bruker BioSpin GmbH
##OWNER= Tiziana
$$ D:/data/Ragaini/nmr/MA200/6/pdata/1/auditp.txt
##AUDIT TRAIL=  $$ (NUMBER, WHEN, WHO, WHERE, WHAT)
(   1,<2022-06-13 11:11:39.36 +0200>,<Tiziana>,<NMR400>,
      <acquisition in progress>)
(   2,<2022-06-13 13:26:39.09 +0200>,<Tiziana>,<NMR400>,
      <Start of raw data processing
       efp BC_mod = 2 LB = 2 FT_mod = 6 PKNL = 1 PHC0 = 121.6383 PHC1 = 0 SI = 32K 
       data hash MD5: 32K
       3A CD 7D F7 D9 20 1D 53 AA 54 9B 01 D1 B7 49 6E>)
##END=

$$ hash MD5
$$ FC 4C 2E F6 E9 EE DC BE 6C 52 F0 1E BF 00 20 12
