# Supplementary material for: Formic Acid as Carbon Monoxide Source in the Palladium-Catalyzed N-Heterocyclization of o-Nitrostyrenes to Indoles
Source: J Org Chem. 2023 Jan 19;88(8):5108–17. doi: 10.1021/acs.joc.2c02613 (PMC10127278; doi:10.1021/acs.joc.2c02613)
Supplement: Supplementary file 2 — jo2c02613_si_002.zip [file jo2c02613_si_002.zip › FID for Publication/1n/1n - 13C/pulseprogram]

# 1 "C:/Bruker/XWIN-NMR/exp/stan/nmr/lists/pp/apt.save"
;apt
;avance-version (02/05/31)
;attached proton test
;
;S.L. Patt & J.N. Shoolery, J. Magn. Reson. 46, 535-539 (1982)


# 1 "C:/Bruker/XWIN-NMR/exp/stan/nmr/lists/pp/Avance.incl" 1
;Avance.incl
;
;avance-version (03/02/17)


;$Id: Avance1.incl,v 1.7.2.3 2003/02/25 14:48:47 ber Exp $
# 8 "C:/Bruker/XWIN-NMR/exp/stan/nmr/lists/pp/apt.save" 2


"p2=p1*2"

"d11=30m"

"d20=1s/(cnst2*cnst11)"


# 1 "mc_line 19 file C:/Bruker/XWIN-NMR/exp/stan/nmr/lists/pp/apt.save expanding definition part of mc command before ze"
define delay MCWRK
define delay MCREST
"MCWRK = 0.500000*30m"
"MCREST = 30m - 30m"
# 19 "C:/Bruker/XWIN-NMR/exp/stan/nmr/lists/pp/apt.save"
1 ze
# 1 "mc_line 19 file C:/Bruker/XWIN-NMR/exp/stan/nmr/lists/pp/apt.save expanding definition of mc command after ze"
# 20 "C:/Bruker/XWIN-NMR/exp/stan/nmr/lists/pp/apt.save"
  d11 pl12:f2 
  d11 cpd2:f2
# 1 "mc_line 22 file C:/Bruker/XWIN-NMR/exp/stan/nmr/lists/pp/apt.save expanding start label for mc command"
2 MCWRK  * 2
LBLF0, MCREST
# 23 "C:/Bruker/XWIN-NMR/exp/stan/nmr/lists/pp/apt.save"
  d1
  4u do:f2
  p0 ph1
  d20
  p2 ph2 
  d20 cpd2:f2
  d21
  p2 ph3
  d21
  go=2 ph31
  wr #0
  lo to 2 times 100
# 1 "mc_line 35 file C:/Bruker/XWIN-NMR/exp/stan/nmr/lists/pp/apt.save expanding mc command in line"
  MCWRK wr #0
  MCWRK zd 
  lo to LBLF0 times td0

# 36 "C:/Bruker/XWIN-NMR/exp/stan/nmr/lists/pp/apt.save"
  d11 do:f2
exit


ph1=0 0 0 0 1 1 1 1 2 2 2 2 3 3 3 3
ph2=0 1 2 3 1 2 3 0 2 3 0 1 3 0 1 2
ph3=0 1 1 0 1 0 0 1 1 0 0 1 0 1 1 0
ph31=0 0 2 2 1 1 3 3


;pl1 : f1 channel - power level for pulse (default)
;pl12: f2 channel - power level for CPD/BB decoupling
;p0 : f1 channel - for any flip angle
;p2 : f1 channel - 180 degree high power pulse
;d1 : relaxation delay; 1-5 * T1
;d11: delay for disk I/O                           [30 msec]
;d20: 1/(J(XH))  X, XH2 positive, XH, XH3 negative
;     1/(2J(XH)) X only
;d21: delay for second echo                        [100 usec to 1msec]
;cnst2: = J(XH)
;cnst11: = 1  X, XH2 positive, XH, XH3 negative
;          2  X only
;NS : 4 * n, total number of scans: NS * TD0
;DS : 8
;cpd2: decoupling according to sequence defined by cpdprg2
;pcpd2: f2 channel - 90 degree pulse for decoupling sequence


;$Id: apt,v 1.7 2002/06/12 09:04:24 ber Exp $
