# Supplementary material for: Formic Acid as Carbon Monoxide Source in the Palladium-Catalyzed N-Heterocyclization of o-Nitrostyrenes to Indoles
Source: J Org Chem. 2023 Jan 19;88(8):5108–17. doi: 10.1021/acs.joc.2c02613 (PMC10127278; doi:10.1021/acs.joc.2c02613)
Supplement: Supplementary file 2 — jo2c02613_si_002.zip [file jo2c02613_si_002.zip › FID for Publication/1n/1n - 19F/pdata/1/auditp.txt]

##TITLE= Audit trail, XWIN-NMR		Version 3.5
##JCAMPDX= 5.01
##ORIGIN= Bruker BioSpin GmbH
##OWNER= Tiziana
$$ D:/data/Ragaini/nmr/MA200/2/pdata/1/auditp.txt
##AUDIT TRAIL=  $$ (NUMBER, WHEN, WHO, WHERE, WHAT)
(   1,<2022-06-10 17:11:07.75 +0200>,<Tiziana>,<NMR400>,
      <created by zg, POWCHK disabled, PULCHK disabled
       terminated by command 'halt'
       configuration hash MD5:
       8F FB 09 68 8C D5 52 24 64 ED 49 F3 43 F9 16 FF
       data hash MD5: 16K
       2A 52 2C 9E 43 B1 4E 4B AB 32 ED 6F 6C CE 4A 78>)
(   2,<2022-06-13 09:36:49.32 +0200>,<Tiziana>,<NMR400>,
      <Start of raw data processing
       efp BC_mod = 2 LB = 5 FT_mod = 6 PKNL = 1 PHC0 = 177.9395 PHC1 = -51.12755 SI = 32K 
       data hash MD5: 32K
       84 C2 ED 53 05 CB 43 72 C0 E6 23 EC F8 04 D1 9C>)
(   3,<2022-06-13 09:36:51.15 +0200>,<Tiziana>,<NMR400>,
      <abs ABSG = 5 
       data hash MD5: 32K
       DE BE 3B 0F 50 72 34 37 61 25 CC 2D B6 75 E3 56>)
##END=

$$ hash MD5
$$ A7 69 90 B8 D2 C5 D6 72 21 1A 3F 6F 04 12 D1 EC
