# Supplementary material for: Formic Acid as Carbon Monoxide Source in the Palladium-Catalyzed N-Heterocyclization of o-Nitrostyrenes to Indoles
Source: J Org Chem. 2023 Jan 19;88(8):5108–17. doi: 10.1021/acs.joc.2c02613 (PMC10127278; doi:10.1021/acs.joc.2c02613)
Supplement: Supplementary file 2 — jo2c02613_si_002.zip [file jo2c02613_si_002.zip › FID for Publication/1n/1n - 19F/prosol_History]

#*******************************************************************
#
# $Source: /sc/CvsTree/sc/gen/src/prg/scripts/tix/prosol/lib/lists/default,v $
#
# Copyright (c) 1999
# BRUKER ANALYTIK GMBH
# D-76287 Rheinstetten, Germany
#
# All Rights Reserved
#
#
# $Id: default,v 1.10.2.1 2003/03/13 14:48:33 bau Exp $
#
#*******************************************************************

#../conf/instr/spect/prosol/relations/default
P[0]=P90[F1];
P[1]=P90[F1];
P[2]=P90[F1]*2;
P[3]=P90[F2];
P[4]=P90[F2]*2;
P[5]=PTOC[F1]*0.66;
P[6]=PTOC[F1];
P[7]=PTOC[F1]*2;
P[9]=PTOC[F2];
P[10]=PTOC[F2]*2;
P[11]=PSH1[F1];
#P[11]=PSH8[F1];
P[12]=PSH2[F1];
P[14]=PSH3[F2];         # 180 inv.
P[15]=TROE[F1];
P[18]=PSH7[F1];
P[21]=P90[F3];
P[22]=P90[F3]*2;
P[23]=P90[F4];
P[24]=PSH2[F2];         # 180 ref.
P[25]=PROE[F1]*2;
P[27]=P90[F1];
PCPD[1]=PCPDP[F1];
PCPD[2]=PCPDP[F2];
PCPD[3]=PCPDP[F3];
PL[1]=PL90[F1];
PL[2]=PL90[F2];
PL[3]=PL90[F3];
PL[4]=PL90[F4];
PL[9]=PLCW[F1];
PL[10]=PLTOC[F1];
PL[11]=PLROE[F1];
PL[12]=PLCPDP[F2];
PL[13]=PLCPD2[F2];
PL[14]=PLNOE[F2];
PL[15]=PLTOC[F2];
PL[16]=PLCPDP[F3];
PL[18]=PL90[F1];
PL[19]=PLCPDP[F1];
PL[21]=PLCW[F2];
PL[23]=PLTOC[F3];
PL[24]=PLHD[F2];
PL[27]=PLROE[F1];
SP[1]=PLSH1[F1];
SP[2]=PLSH2[F1];
SP[3]=PLSH3[F2];
SP[6]=PLSH7[F1];
SP[7]=PLSH2[F2];
SPNAM1=PNSH1[F1];
SPNAM2=PNSH2[F1];
SPNAM3=PNSH3[F2];
SPNAM6=PNSH7[F1];
SPNAM7=PNSH2[F2];
SPOAL[1]=PASH1[F1];
SPOAL[2]=PASH2[F1];
SPOAL[3]=PASH3[F2];
SPOAL[6]=PASH7[F1];
SPOAL[7]=PASH2[F2];
D[9]=TTOC[F1];
D[16]=D_grad;
P[16]=P_grad1;
P[17]=P_mlev;
P[19]=P_grad2;
P[28]=P_hsqc;
