# Supplementary material for: Formic Acid as Carbon Monoxide Source in the Palladium-Catalyzed N-Heterocyclization of o-Nitrostyrenes to Indoles
Source: J Org Chem. 2023 Jan 19;88(8):5108–17. doi: 10.1021/acs.joc.2c02613 (PMC10127278; doi:10.1021/acs.joc.2c02613)
Supplement: Supplementary file 2 — jo2c02613_si_002.zip [file jo2c02613_si_002.zip › FID for Publication/1n/1n - 19F/pulseprogram]

# 1 "C:/Bruker/XWIN-NMR/exp/stan/nmr/lists/pp/zg"
;zg
;avance-version (02/05/31)
;1D sequence


# 1 "C:/Bruker/XWIN-NMR/exp/stan/nmr/lists/pp/Avance.incl" 1
;Avance.incl
;
;avance-version (03/02/17)


;$Id: Avance1.incl,v 1.7.2.3 2003/02/25 14:48:47 ber Exp $
# 6 "C:/Bruker/XWIN-NMR/exp/stan/nmr/lists/pp/zg" 2


# 1 "mc_line 9 file C:/Bruker/XWIN-NMR/exp/stan/nmr/lists/pp/zg expanding definition part of mc command before ze"
define delay MCWRK
define delay MCREST
"MCWRK = 0.500000*30m"
"MCREST = 30m - 30m"
# 9 "C:/Bruker/XWIN-NMR/exp/stan/nmr/lists/pp/zg"
1 ze
# 1 "mc_line 9 file C:/Bruker/XWIN-NMR/exp/stan/nmr/lists/pp/zg expanding definition of mc command after ze"
# 10 "C:/Bruker/XWIN-NMR/exp/stan/nmr/lists/pp/zg"
# 1 "mc_line 10 file C:/Bruker/XWIN-NMR/exp/stan/nmr/lists/pp/zg expanding start label for mc command"
2 MCWRK  * 2
LBLF0, MCREST
# 11 "C:/Bruker/XWIN-NMR/exp/stan/nmr/lists/pp/zg"
  d1
  p1 ph1
  go=2 ph31
# 1 "mc_line 14 file C:/Bruker/XWIN-NMR/exp/stan/nmr/lists/pp/zg expanding mc command in line"
  MCWRK wr #0
  MCWRK zd 
  lo to LBLF0 times td0

# 15 "C:/Bruker/XWIN-NMR/exp/stan/nmr/lists/pp/zg"
exit


ph1=0 2 2 0 1 3 3 1
ph31=0 2 2 0 1 3 3 1


;pl1 : f1 channel - power level for pulse (default)
;p1 : f1 channel -  high power pulse
;d1 : relaxation delay; 1-5 * T1
;NS: 1 * n, total number of scans: NS * TD0


;$Id: zg,v 1.7 2002/06/12 09:05:19 ber Exp $
