# Supplementary material for: Formic Acid as Carbon Monoxide Source in the Palladium-Catalyzed N-Heterocyclization of o-Nitrostyrenes to Indoles
Source: J Org Chem. 2023 Jan 19;88(8):5108–17. doi: 10.1021/acs.joc.2c02613 (PMC10127278; doi:10.1021/acs.joc.2c02613)
Supplement: Supplementary file 2 — jo2c02613_si_002.zip [file jo2c02613_si_002.zip › FID for Publication/1n/1n - 1H/audita.txt]

##TITLE= Audit trail, XWIN-NMR		Version 3.5
##JCAMPDX= 5.01
##ORIGIN= Bruker BioSpin GmbH
##OWNER= Tiziana
$$ D:/data/Ragaini/nmr/MA200/1/audita.txt
##AUDIT TRAIL=  $$ (NUMBER, WHEN, WHO, WHERE, WHAT)
(   1,<2022-06-10 17:08:39.81 +0200>,<Tiziana>,<NMR400>,
      <created by zg, POWCHK disabled, PULCHK disabled
       terminated by command 'halt'
       configuration hash MD5:
       8F FB 09 68 8C D5 52 24 64 ED 49 F3 43 F9 16 FF
       data hash MD5: 32K
       5C 3C 8C E5 4D DE 0B D8 D0 36 7E 5F F3 A0 8A 67>)
##END=

$$ hash MD5
$$ 58 E6 79 5E 3C 98 55 C4 56 41 AE 70 95 63 43 F1
