# Supplementary material for: Formic Acid as Carbon Monoxide Source in the Palladium-Catalyzed N-Heterocyclization of o-Nitrostyrenes to Indoles
Source: J Org Chem. 2023 Jan 19;88(8):5108–17. doi: 10.1021/acs.joc.2c02613 (PMC10127278; doi:10.1021/acs.joc.2c02613)
Supplement: Supplementary file 2 — jo2c02613_si_002.zip [file jo2c02613_si_002.zip › FID for Publication/1n/1n - 1H/pdata/1/auditp.txt]

##TITLE= Audit trail, XWIN-NMR		Version 3.5
##JCAMPDX= 5.01
##ORIGIN= Bruker BioSpin GmbH
##OWNER= Tiziana
$$ D:/data/Ragaini/nmr/MA200/1/pdata/1/auditp.txt
##AUDIT TRAIL=  $$ (NUMBER, WHEN, WHO, WHERE, WHAT)
(   1,<2022-06-10 17:08:10.36 +0200>,<Tiziana>,<NMR400>,
      <acquisition in progress>)
(   2,<2022-06-10 17:08:30.75 +0200>,<Tiziana>,<NMR400>,
      <Start of raw data processing
       efp LB = 0.3 FT_mod = 6 PKNL = 1 PHC0 = 256.0876 PHC1 = -10.69732 SI = 32K 
       data hash MD5: 32K
       07 84 BB 57 11 A0 1C 8E 48 D8 27 86 F5 FE 97 A3>)
(   3,<2022-06-10 17:08:34.12 +0200>,<Tiziana>,<NMR400>,
      <apk 
       data hash MD5: 32K
       74 10 FA 5C 4F A4 C0 54 0F 21 6D DA 82 68 B7 5F>)
##END=

$$ hash MD5
$$ BC 2D DD 9C 93 5F 5D 3F FE 97 44 45 C4 A0 A2 B6
