# Supplementary material for: Formic Acid as Carbon Monoxide Source in the Palladium-Catalyzed N-Heterocyclization of o-Nitrostyrenes to Indoles
Source: J Org Chem. 2023 Jan 19;88(8):5108–17. doi: 10.1021/acs.joc.2c02613 (PMC10127278; doi:10.1021/acs.joc.2c02613)
Supplement: Supplementary file 2 — jo2c02613_si_002.zip [file jo2c02613_si_002.zip › FID for Publication/1q/1q - 13C/pdata/1/assocs]

##TITLE= Parameter file, TopSpin 4.1.1
##JCAMPDX= 5.0
##DATATYPE= Parameter Values
##NPOINTS= 2	$$ modification sequence number
##ORIGIN= Bruker BioSpin GmbH
##OWNER= nmrsu
$$ 2021-06-29 12:12:27.402 +0200  nmrsu@CZC80980FY
$$ C:/Bruker/data/Ragaini/MA86/3/pdata/1/assocs
$$ process C:\Bruker\TopSpin4.1.1\prog\mod\dataserver.exe
##$MULTDISP= <C:/Bruker/data/Ragaini/MA86/2/pdata/1>
##END=
