# Supplementary material for: Formic Acid as Carbon Monoxide Source in the Palladium-Catalyzed N-Heterocyclization of o-Nitrostyrenes to Indoles
Source: J Org Chem. 2023 Jan 19;88(8):5108–17. doi: 10.1021/acs.joc.2c02613 (PMC10127278; doi:10.1021/acs.joc.2c02613)
Supplement: Supplementary file 2 — jo2c02613_si_002.zip [file jo2c02613_si_002.zip › FID for Publication/1q/1q - 13C/pdata/1/auditp.txt]

##TITLE= Audit trail, TopSpin 4.1.1
##JCAMPDX= 5.01
##ORIGIN= Bruker BioSpin GmbH
##OWNER= nmrsu
$$ C:/Bruker/data/Ragaini/MA86/3/pdata/1/auditp.txt
##AUDIT TRAIL=  $$ (NUMBER, WHEN, WHO, WHERE, PROCESS, VERSION, WHAT)
(   1,<2021-06-29 10:07:25.445 +0000>,<CZC80980FY\nmrsu>,<CZC80980FY>,<go4>,<TopSpin 4.1.1>,
      <acquisition in progress>)
(   2,<2021-06-29 12:07:37.445 +0200>,<nmrsu>,<CZC80980FY>,<proc1d>,<TopSpin 4.1.1>,
      <Start of raw data processing
       efp LB = 1 FT_mod = 6 PKNL = 1 PHC0 = 111.9518 PHC1 = -144.2152 SI = 32K 
       data hash MD5: 32K
       D8 94 DF C7 E6 B5 B5 96 AE 04 78 7B E3 3C BE 7A>)
(   3,<2021-06-29 12:07:56.069 +0200>,<nmrsu>,<CZC80980FY>,<proc1d>,<TopSpin 4.1.1>,
      <Start of raw data processing
       efp LB = 1 FT_mod = 6 PKNL = 1 PHC0 = 111.9518 PHC1 = -144.2152 SI = 32K 
       data hash MD5: 32K
       94 E6 EB DD EB 92 96 10 89 0D CE 01 CF B9 5B 95>)
(   4,<2021-06-29 12:08:22.537 +0200>,<nmrsu>,<CZC80980FY>,<proc1d>,<TopSpin 4.1.1>,
      <Start of raw data processing
       efp LB = 1 FT_mod = 6 PKNL = 1 PHC0 = 111.9518 PHC1 = -144.2152 SI = 32K 
       data hash MD5: 32K
       27 AC 26 26 A9 19 7D C9 6F CD 21 FE 2C 1D F9 E4>)
(   5,<2021-06-29 12:12:07.778 +0200>,<nmrsu>,<CZC80980FY>,<proc1d>,<TopSpin 4.1.1>,
      <Start of raw data processing
       efp LB = 1 FT_mod = 6 PKNL = 1 PHC0 = 111.9518 PHC1 = -144.2152 SI = 32K 
       data hash MD5: 32K
       A0 11 8F 4B 70 61 C9 67 0B 08 5C 1F AA 05 B3 E3>)
(   6,<2021-06-29 12:32:45.855 +0200>,<nmrsu>,<CZC80980FY>,<proc1d>,<TopSpin 4.1.1>,
      <Start of raw data processing
       efp LB = 1 FT_mod = 6 PKNL = 1 PHC0 = 111.9518 PHC1 = -144.2152 SI = 32K 
       data hash MD5: 32K
       A4 93 9B 12 45 C4 B2 95 55 32 58 CD 2A 6D 46 91>)
(   7,<2021-06-29 12:32:48.292 +0200>,<nmrsu>,<CZC80980FY>,<proc1d>,<TopSpin 4.1.1>,
      <apk 
       data hash MD5: 32K
       58 51 E8 23 1F 2D 4D 95 A7 B1 D1 A4 A6 CB 87 98>)
(   8,<2021-06-29 14:16:13.257 +0200>,<nmrsu>,<CZC80980FY>,<proc1d>,<TopSpin 4.1.1>,
      <Start of raw data processing
       efp LB = 1 FT_mod = 6 PKNL = 1 PHC0 = 84.27155 PHC1 = -90.08327 SI = 32K 
       data hash MD5: 32K
       12 38 0B 47 0E C2 61 3E 5F 28 25 E5 BA AD 49 51>)
(   9,<2021-06-29 14:16:31.022 +0200>,<nmrsu>,<CZC80980FY>,<proc1d>,<TopSpin 4.1.1>,
      <Start of raw data processing
       ef LB = 1 FT_mod = 6 PKNL = 1 SI = 32K 
       data hash MD5: 32K
       08 98 11 49 DA 7D 99 CC D9 DF 7A C9 D0 C7 49 1D>)
(  10,<2021-06-29 14:16:31.115 +0200>,<nmrsu>,<CZC80980FY>,<proc1d>,<TopSpin 4.1.1>,
      <apk 
       data hash MD5: 32K
       AB 59 E4 99 3B CB 2A 52 FF 11 AC 16 4D C1 F9 14>)
(  11,<2021-06-29 14:16:31.225 +0200>,<nmrsu>,<CZC80980FY>,<proc1d>,<TopSpin 4.1.1>,
      <abs ABSG = 5 
       data hash MD5: 32K
       8F 66 6B 46 9D A4 3A C8 30 0E 26 91 2B 8F 19 66>)
(  12,<2021-06-29 14:16:31.350 +0200>,<nmrsu>,<CZC80980FY>,<xwish3>,<TopSpin 4.1.1>,
      <ICON-NMR User ID: nmrsu
       data hash MD5: 32K
       8F 66 6B 46 9D A4 3A C8 30 0E 26 91 2B 8F 19 66>)
##END=

$$ hash MD5
$$ C8 84 16 6A D3 10 F0 D9 91 36 A6 76 0A 83 6C D9
