# Supplementary material for: Formic Acid as Carbon Monoxide Source in the Palladium-Catalyzed N-Heterocyclization of o-Nitrostyrenes to Indoles
Source: J Org Chem. 2023 Jan 19;88(8):5108–17. doi: 10.1021/acs.joc.2c02613 (PMC10127278; doi:10.1021/acs.joc.2c02613)
Supplement: Supplementary file 2 — jo2c02613_si_002.zip [file jo2c02613_si_002.zip › FID for Publication/1q/1q - 13C/pdata/1/parm.txt]

Current Data Parameters
NAME               MA86              
EXPNO                 3              
PROCNO                1              

F2 - Acquisition Parameters
Date_          20210629              
Time              14.16 h            
INSTRUM      Avance Neo              
PROBHD   Z861901_0013 (              
PULPROG             apt              
TD                32768              
SOLVENT           CDCl3              
NS                 2839              
DS                    4              
SWH           23809.523 Hz           
FIDRES         1.453218 Hz           
AQ            0.6881280 sec          
RG                42.25              
DW               21.000 usec         
DE                 6.50 usec         
TE                299.8 K            
CNST2       145.0000000              
CNST11        1.0000000              
D1           2.00000000 sec          
D11          0.03000000 sec          
D20          0.00689655 sec          
D21                   0 sec          
TD0                 100              
SFO1        100.6982724 MHz          
NUC1                13C              
P0                15.00 usec         
P1                15.00 usec         
P2                30.00 usec         
PLW1       103.06999969 W            
SFO2        400.4316017 MHz          
NUC2                 1H              
CPDPRG[2        waltz65              
PCPD2             90.00 usec         
PLW2        11.00399971 W            
PLW12        0.08694500 W            

F2 - Processing parameters
SI                32768              
SF          100.6882036 MHz          
WDW                  EM              
SSB                   0              
LB                 1.00 Hz           
GB                    0              
PC                 1.40              
