# Supplementary material for: Formic Acid as Carbon Monoxide Source in the Palladium-Catalyzed N-Heterocyclization of o-Nitrostyrenes to Indoles
Source: J Org Chem. 2023 Jan 19;88(8):5108–17. doi: 10.1021/acs.joc.2c02613 (PMC10127278; doi:10.1021/acs.joc.2c02613)
Supplement: Supplementary file 2 — jo2c02613_si_002.zip [file jo2c02613_si_002.zip › FID for Publication/1q/1q - 13C/pdata/1/peaklist.xml]

<?xml version="1.0" encoding="UTF-8"?>
<PeakList>
  <PeakList1D>
    <PeakList1DHeader creator="nmrsu" date="2021-06-29T14:16:31.256+02:00" expNo="3" name="MA86" owner="" procNo="1" source="C:/Bruker/data/Ragaini">
      <PeakPickDetails>F1=218.233902ppm, F2=-18.233955ppm, MI=0.00cm, MAXI=10000.00cm, PC=1.400
      </PeakPickDetails>
    </PeakList1DHeader>
    <Peak1D F1="138.927353" intensity="5.254325e+00" type="0"/>
    <Peak1D F1="133.355560" intensity="6.601886e+00" type="0"/>
    <Peak1D F1="130.171204" intensity="6.237811e+00" type="0"/>
    <Peak1D F1="129.200439" intensity="6.528439e+00" type="0"/>
    <Peak1D F1="128.824173" intensity="1.480496e+01" type="0"/>
    <Peak1D F1="128.806137" intensity="1.500000e+01" type="0"/>
    <Peak1D F1="128.145691" intensity="5.700984e+00" type="0"/>
    <Peak1D F1="126.579460" intensity="6.130243e+00" type="0"/>
  </PeakList1D>
</PeakList>
