# Supplementary material for: Formic Acid as Carbon Monoxide Source in the Palladium-Catalyzed N-Heterocyclization of o-Nitrostyrenes to Indoles
Source: J Org Chem. 2023 Jan 19;88(8):5108–17. doi: 10.1021/acs.joc.2c02613 (PMC10127278; doi:10.1021/acs.joc.2c02613)
Supplement: Supplementary file 2 — jo2c02613_si_002.zip [file jo2c02613_si_002.zip › FID for Publication/1q/1q - 13C/pulseprogram.precomp]

# 1 "/root/.topspin-BladeEpu/local_acqu/ppDirs/apt"
# 1 "<built-in>"
# 1 "<command-line>"
# 1 "/root/.topspin-BladeEpu/local_acqu/ppDirs/apt"
;apt
;avance-version (02/05/31)
;attached proton test
;
;S.L. Patt & J.N. Shoolery, J. Magn. Reson. 46, 535-539 (1982)
;
;$CLASS=HighRes
;$DIM=1D
;$TYPE=
;$SUBTYPE=
;$COMMENT=


# 1 "/root/.topspin-BladeEpu/local_acqu/ppDirs/Avance.incl" 1
;Avance4.incl
;   for AV 4
;
;avance-version (16/08/18)
;
;$CLASS=HighRes Incl
;$COMMENT=


# 19 "/root/.topspin-BladeEpu/local_acqu/ppDirs/Avance.incl"
;setrtp0 denotes TimingController


# 50 "/root/.topspin-BladeEpu/local_acqu/ppDirs/Avance.incl"
# 51 "/root/.topspin-BladeEpu/local_acqu/ppDirs/Avance.incl"


# 63 "/root/.topspin-BladeEpu/local_acqu/ppDirs/Avance.incl"
# 89 "/root/.topspin-BladeEpu/local_acqu/ppDirs/Avance.incl"
# 90 "/root/.topspin-BladeEpu/local_acqu/ppDirs/Avance.incl"


# 123 "/root/.topspin-BladeEpu/local_acqu/ppDirs/Avance.incl"
;#define LOWQ
;#define HIGHQ


;#define MIX_UP
;#define MIX_DOWN
# 136 "/root/.topspin-BladeEpu/local_acqu/ppDirs/Avance.incl"
;$Id: Avance4.incl,v 1.11 2016/11/11 13:43:39 ber Exp $
# 15 "/root/.topspin-BladeEpu/local_acqu/ppDirs/apt" 2


"p2=p1*2"
"d11=30m"
"d20=1s/(cnst2*cnst11)"
# 1 "mc_line 22 file /root/.topspin-BladeEpu/local_acqu/ppDirs/apt exp. def. part of mc cmd. before ze"
; dimension 1D; AQ_mode 
define delay MCWRK
define delay MCREST
"MCREST = 30m - 30m"
"MCWRK = 0.333333*30m"
# 22 "/root/.topspin-BladeEpu/local_acqu/ppDirs/apt"
# 22 "/root/.topspin-BladeEpu/local_acqu/ppDirs/apt"
1 ze
# 1 "mc_line 22 file /root/.topspin-BladeEpu/local_acqu/ppDirs/apt exp. def. of mc cmd. after ze"
# 23 "/root/.topspin-BladeEpu/local_acqu/ppDirs/apt"
  d11 pl12:f2 
  d11 cpd2:f2
# 1 "mc_line 25 file /root/.topspin-BladeEpu/local_acqu/ppDirs/apt exp. start label for mc cmd."
2 MCWRK  * 2
LBLF0, MCWRK
  MCREST
# 26 "/root/.topspin-BladeEpu/local_acqu/ppDirs/apt"
  d1
  4u do:f2
  p0 ph1
  d20
  p2 ph2 
  d20 cpd2:f2
  d21
  p2 ph3
  d21
  go=2 ph31
# 1 "mc_line 36 file /root/.topspin-BladeEpu/local_acqu/ppDirs/apt exp. mc cmd. in line"
  MCWRK wr #0
  MCWRK zd
  lo to LBLF0 times td0

# 37 "/root/.topspin-BladeEpu/local_acqu/ppDirs/apt"
  d11 do:f2
exit


ph1=0 0 0 0 1 1 1 1 2 2 2 2 3 3 3 3
ph2=0 1 2 3 1 2 3 0 2 3 0 1 3 0 1 2
ph3=0 1 1 0 1 0 0 1 1 0 0 1 0 1 1 0
ph31=0 0 2 2 1 1 3 3
# 47 "/root/.topspin-BladeEpu/local_acqu/ppDirs/apt"
;pl1 : f1 channel - power level for pulse (default)
;pl12: f2 channel - power level for CPD/BB decoupling
;p0 : f1 channel - for any flip angle
;p2 : f1 channel - 180 degree high power pulse
;d1 : relaxation delay; 1-5 * T1
;d11: delay for disk I/O                           [30 msec]
;d20: 1/(J(XH))  X, XH2 positive, XH, XH3 negative
;     1/(2J(XH)) X only
;d21: delay for second echo                        [100 usec to 1msec]
;cnst2: = J(XH)
;cnst11: = 1  X, XH2 positive, XH, XH3 negative
;          2  X only
;ns : 4 * n, total number of scans: NS * TD0
;ds : 8
;cpd2: decoupling according to sequence defined by cpdprg2
;pcpd2: f2 channel - 90 degree pulse for decoupling sequence


# 66 "/root/.topspin-BladeEpu/local_acqu/ppDirs/apt"
;$Id: apt,v 1.11 2013/08/30 09:42:06 ber Exp $
