# Supplementary material for: Formic Acid as Carbon Monoxide Source in the Palladium-Catalyzed N-Heterocyclization of o-Nitrostyrenes to Indoles
Source: J Org Chem. 2023 Jan 19;88(8):5108–17. doi: 10.1021/acs.joc.2c02613 (PMC10127278; doi:10.1021/acs.joc.2c02613)
Supplement: Supplementary file 2 — jo2c02613_si_002.zip [file jo2c02613_si_002.zip › FID for Publication/1q/1q - 13C/shimvalues]

# Tue Jun 29 10:07:42 2021
#$$PROBEIDENTIFIER=Z861901_0013
#$$PROBENAME=PA BBI 400S1 H-BB-D-05 Z BTO
#$$SHIMID=313232
#
# Active Shim Gradients
#
Z           		615             
Z2          		-1155           
Z3          		-4231           
Z4          		-8451           
Z5          		2724            
Z6          		6687            
X           		-451            
XZ          		3002            
XZ2         		-1592           
XZ3         		-5009           
Y           		-5543           
YZ          		-11230          
YZ2         		-5016           
YZ3         		-1127           
XY          		-6890           
XYZ         		-425            
(X2-Y2)     		6228            
(X2-Y2)Z    		2554            
X3          		1875            
Y3          		-1934           
#
# Lock Parameter
#
FIELD		3580.070
LOCKPHASE		 320.000
LOCKPOWER		 -30.000
LOCKGAIN		 137.424
LOCKDC		 -33.500
LOCKSHIFT		   7.240
LOOPGAIN		 -12.000
LOOPTIME		   0.400
LOOPFILTER		 100.000
#
IEEE64_VERSION_CODE 1
#
# Shim currents 
#
SHIM_SETTING [ 1]      298.03439940
SHIM_SETTING [ 2]     -571.89137680
SHIM_SETTING [ 3]    -2225.55456571
SHIM_SETTING [ 4]    -4445.44237479
SHIM_SETTING [ 5]     1432.59305428
SHIM_SETTING [ 6]     -237.08500000
SHIM_SETTING [ 7]     1579.13200000
SHIM_SETTING [ 8]     -837.43500000
SHIM_SETTING [ 9]     3275.67400000
SHIM_SETTING [10]    -3623.95500000
SHIM_SETTING [11]    -2915.53900000
SHIM_SETTING [12]    -5907.08300000
SHIM_SETTING [13]    -2638.34300000
SHIM_SETTING [14]     -592.54700000
SHIM_SETTING [15]     3517.20300000
SHIM_SETTING [16]     1343.44200000
SHIM_SETTING [17]    -2634.50500000
SHIM_SETTING [18]     -223.70400000
SHIM_SETTING [19]      986.12200000
SHIM_SETTING [20]    -1017.02800000
