# Supplementary material for: Formic Acid as Carbon Monoxide Source in the Palladium-Catalyzed N-Heterocyclization of o-Nitrostyrenes to Indoles
Source: J Org Chem. 2023 Jan 19;88(8):5108–17. doi: 10.1021/acs.joc.2c02613 (PMC10127278; doi:10.1021/acs.joc.2c02613)
Supplement: Supplementary file 2 — jo2c02613_si_002.zip [file jo2c02613_si_002.zip › FID for Publication/1q/1q - 1H/pdata/1/auditp.txt]

##TITLE= Audit trail, TopSpin 4.1.1
##JCAMPDX= 5.01
##ORIGIN= Bruker BioSpin GmbH
##OWNER= nmrsu
$$ C:/Bruker/data/Ragaini/MA86/1/pdata/1/auditp.txt
##AUDIT TRAIL=  $$ (NUMBER, WHEN, WHO, WHERE, PROCESS, VERSION, WHAT)
(   1,<2021-06-29 09:29:55.078 +0000>,<CZC80980FY\nmrsu>,<CZC80980FY>,<go4>,<TopSpin 4.1.1>,
      <acquisition in progress>)
(   2,<2021-06-29 11:29:52.239 +0200>,<nmrsu>,<CZC80980FY>,<proc1d>,<TopSpin 4.1.1>,
      <Start of raw data processing
       fp FT_mod = 6 PKNL = 1 PHC0 = -57.84 PHC1 = 0 SI = 64K 
       data hash MD5: 64K
       88 0D 4A 6B AF 9A AF 0D EB 08 2B 97 CA 90 E7 67>)
(   3,<2021-06-29 11:29:54.817 +0200>,<nmrsu>,<CZC80980FY>,<proc1d>,<TopSpin 4.1.1>,
      <apk 
       data hash MD5: 64K
       33 24 8F 22 96 68 59 9A 89 64 5B 68 C0 DB C0 27>)
(   4,<2021-06-29 11:30:53.391 +0200>,<nmrsu>,<CZC80980FY>,<proc1d>,<TopSpin 4.1.1>,
      <Start of raw data processing
       ef LB = 0.3 FT_mod = 6 PKNL = 1 SI = 64K 
       data hash MD5: 64K
       8F C9 06 BA 73 13 88 30 82 63 4D 78 22 E7 03 36>)
(   5,<2021-06-29 11:30:54.066 +0200>,<nmrsu>,<CZC80980FY>,<proc1d>,<TopSpin 4.1.1>,
      <apk0 
       data hash MD5: 64K
       96 49 FE 1B 6F 8E 40 CC C5 94 57 F3 8C 34 B1 E8>)
(   6,<2021-06-29 11:30:54.101 +0200>,<nmrsu>,<CZC80980FY>,<proc1d>,<TopSpin 4.1.1>,
      <abs ABSG = 5 
       data hash MD5: 64K
       B1 D8 19 8F 36 38 F5 C0 99 E1 DD 73 38 16 FE 89>)
(   7,<2021-06-29 11:30:54.212 +0200>,<nmrsu>,<CZC80980FY>,<xwish3>,<TopSpin 4.1.1>,
      <ICON-NMR User ID: nmrsu
       data hash MD5: 64K
       B1 D8 19 8F 36 38 F5 C0 99 E1 DD 73 38 16 FE 89>)
(   8,<2021-06-29 11:30:54.317 +0200>,<nmrsu>,<CZC80980FY>,<proc1d>,<TopSpin 4.1.1>,
      <Start of raw data processing
       fp FT_mod = 6 PKNL = 1 PHC0 = -56.62 PHC1 = 0 SI = 64K 
       data hash MD5: 64K
       51 20 A3 66 07 94 3F 64 8C B8 A6 2B 5C 38 38 E9>)
##END=

$$ hash MD5
$$ 13 A1 F2 51 2B 61 2B D6 27 D4 CC A8 C1 95 49 6B
