# Supplementary material for: Formic Acid as Carbon Monoxide Source in the Palladium-Catalyzed N-Heterocyclization of o-Nitrostyrenes to Indoles
Source: J Org Chem. 2023 Jan 19;88(8):5108–17. doi: 10.1021/acs.joc.2c02613 (PMC10127278; doi:10.1021/acs.joc.2c02613)
Supplement: Supplementary file 2 — jo2c02613_si_002.zip [file jo2c02613_si_002.zip › FID for Publication/1q/1q - 1H/pdata/1/parm.txt]

Current Data Parameters
NAME               MA86              
EXPNO                 1              
PROCNO                1              

F2 - Acquisition Parameters
Date_          20210629              
Time              11.31 h            
INSTRUM      Avance Neo              
PROBHD   Z861901_0013 (              
PULPROG              zg              
TD                65536              
SOLVENT           CDCl3              
NS                    5              
DS                    0              
SWH            5555.556 Hz           
FIDRES         0.169542 Hz           
AQ            5.8982401 sec          
RG                  101              
DW               90.000 usec         
DE                17.41 usec         
TE                299.7 K            
D1          10.00000000 sec          
TD0                   1              
SFO1        400.4324026 MHz          
NUC1                 1H              
P1                 8.00 usec         
PLW1        11.00399971 W            

F2 - Processing parameters
SI                65536              
SF          400.4300000 MHz          
WDW                  EM              
SSB                   0              
LB                 0.30 Hz           
GB                    0              
PC                 1.00              
