# Supplementary material for: Formic Acid as Carbon Monoxide Source in the Palladium-Catalyzed N-Heterocyclization of o-Nitrostyrenes to Indoles
Source: J Org Chem. 2023 Jan 19;88(8):5108–17. doi: 10.1021/acs.joc.2c02613 (PMC10127278; doi:10.1021/acs.joc.2c02613)
Supplement: Supplementary file 2 — jo2c02613_si_002.zip [file jo2c02613_si_002.zip › FID for Publication/1q/1q - 1H/pdata/1/peaklist.xml]

<?xml version="1.0" encoding="UTF-8"?>
<PeakList>
  <PeakList1D>
    <PeakList1DHeader creator="nmrsu" date="2021-06-29T11:30:54.135+02:00" expNo="1" name="MA86" owner="" procNo="1" source="C:/Bruker/data/Ragaini">
      <PeakPickDetails>F1=12.936990ppm, F2=-0.936985ppm, MI=0.10cm, MAXI=10000.00cm, PC=1.000
      </PeakPickDetails>
    </PeakList1DHeader>
    <Peak1D F1="8.151586" intensity="8.558319e+00" type="0"/>
    <Peak1D F1="8.112493" intensity="9.582419e+00" type="0"/>
    <Peak1D F1="8.095340" intensity="9.700699e+00" type="0"/>
    <Peak1D F1="8.073478" intensity="1.059973e+01" type="0"/>
    <Peak1D F1="8.057363" intensity="1.295654e+01" type="0"/>
    <Peak1D F1="8.038988" intensity="1.348769e+01" type="0"/>
    <Peak1D F1="7.993306" intensity="1.946142e-01" type="0"/>
    <Peak1D F1="7.982224" intensity="1.463732e-01" type="0"/>
    <Peak1D F1="7.979068" intensity="1.453973e-01" type="0"/>
    <Peak1D F1="7.972950" intensity="1.866495e-01" type="0"/>
    <Peak1D F1="7.859382" intensity="1.062932e-01" type="0"/>
    <Peak1D F1="7.747954" intensity="1.801420e-01" type="0"/>
    <Peak1D F1="7.727730" intensity="1.083243e+01" type="0"/>
    <Peak1D F1="7.722470" intensity="1.139902e+01" type="0"/>
    <Peak1D F1="7.660295" intensity="2.382872e+00" type="0"/>
    <Peak1D F1="7.641968" intensity="6.990954e+00" type="0"/>
    <Peak1D F1="7.623564" intensity="5.219178e+00" type="0"/>
    <Peak1D F1="7.587643" intensity="2.385206e-01" type="0"/>
    <Peak1D F1="7.567793" intensity="1.037270e+01" type="0"/>
    <Peak1D F1="7.563622" intensity="1.015827e+01" type="0"/>
    <Peak1D F1="7.556955" intensity="7.552518e+00" type="0"/>
    <Peak1D F1="7.548560" intensity="1.500000e+01" type="0"/>
    <Peak1D F1="7.541126" intensity="7.764235e+00" type="0"/>
    <Peak1D F1="7.534945" intensity="7.961043e+00" type="0"/>
    <Peak1D F1="7.530533" intensity="6.790478e+00" type="0"/>
    <Peak1D F1="7.486897" intensity="1.822491e-01" type="0"/>
    <Peak1D F1="7.369651" intensity="1.243195e+01" type="0"/>
    <Peak1D F1="7.330578" intensity="1.131025e+01" type="0"/>
    <Peak1D F1="7.284049" intensity="4.218253e+00" type="0"/>
    <Peak1D F1="4.150501" intensity="1.029988e-01" type="0"/>
    <Peak1D F1="4.132704" intensity="1.050309e-01" type="0"/>
    <Peak1D F1="2.631890" intensity="4.549676e-01" type="0"/>
    <Peak1D F1="2.064120" intensity="4.453322e-01" type="0"/>
    <Peak1D F1="1.640514" intensity="7.327589e-01" type="0"/>
    <Peak1D F1="1.619994" intensity="4.319878e+00" type="0"/>
    <Peak1D F1="1.296935" intensity="1.167938e-01" type="0"/>
    <Peak1D F1="1.279152" intensity="2.375123e-01" type="0"/>
    <Peak1D F1="1.261303" intensity="1.155875e-01" type="0"/>
  </PeakList1D>
</PeakList>
