# Supplementary material for: Formic Acid as Carbon Monoxide Source in the Palladium-Catalyzed N-Heterocyclization of o-Nitrostyrenes to Indoles
Source: J Org Chem. 2023 Jan 19;88(8):5108–17. doi: 10.1021/acs.joc.2c02613 (PMC10127278; doi:10.1021/acs.joc.2c02613)
Supplement: Supplementary file 2 — jo2c02613_si_002.zip [file jo2c02613_si_002.zip › FID for Publication/1r/1r - 13C/pdata/1/auditp.txt]

##TITLE= Audit trail, TopSpin 4.1.1
##JCAMPDX= 5.01
##ORIGIN= Bruker BioSpin GmbH
##OWNER= nmrsu
$$ C:/Bruker/data/Ragaini/MA97/2/pdata/1/auditp.txt
##AUDIT TRAIL=  $$ (NUMBER, WHEN, WHO, WHERE, PROCESS, VERSION, WHAT)
(   1,<2021-09-27 11:28:20.914 +0000>,<CZC80980FY\nmrsu>,<CZC80980FY>,<go4>,<TopSpin 4.1.1>,
      <acquisition in progress>)
(   2,<2021-09-27 13:28:28.865 +0200>,<nmrsu>,<CZC80980FY>,<proc1d>,<TopSpin 4.1.1>,
      <Start of raw data processing
       efp LB = 1 FT_mod = 6 PKNL = 1 PHC0 = 111.9518 PHC1 = -144.2152 SI = 32K 
       data hash MD5: 32K
       F2 78 50 2B 00 A5 AA EE 28 FF 36 F3 2D 06 8F 16>)
(   3,<2021-09-27 13:28:56.638 +0200>,<nmrsu>,<CZC80980FY>,<proc1d>,<TopSpin 4.1.1>,
      <Start of raw data processing
       efp LB = 1 FT_mod = 6 PKNL = 1 PHC0 = 111.9518 PHC1 = -144.2152 SI = 32K 
       data hash MD5: 32K
       F7 28 76 CD D6 A4 44 F6 BE 84 3C 13 3D 60 32 F4>)
(   4,<2021-09-27 13:29:23.960 +0200>,<nmrsu>,<CZC80980FY>,<proc1d>,<TopSpin 4.1.1>,
      <Start of raw data processing
       efp LB = 1 FT_mod = 6 PKNL = 1 PHC0 = 111.9518 PHC1 = -144.2152 SI = 32K 
       data hash MD5: 32K
       C6 30 2E AB D3 D5 2B 28 18 77 15 BF 67 05 EB 6D>)
(   5,<2021-09-27 13:29:29.454 +0200>,<nmrsu>,<CZC80980FY>,<proc1d>,<TopSpin 4.1.1>,
      <Start of raw data processing
       ft FT_mod = 6 PKNL = 1 SI = 32K 
       data hash MD5: 32K
       4E 79 43 C4 F9 65 E6 8E 92 97 8F A1 3B 19 2E B2>)
(   6,<2021-09-27 13:29:35.373 +0200>,<nmrsu>,<CZC80980FY>,<proc1d>,<TopSpin 4.1.1>,
      <apk 
       data hash MD5: 32K
       6D 7C 6A 4F 3A F7 F3 57 88 0A 71 44 F8 A6 8D 61>)
(   7,<2021-09-27 13:29:55.520 +0200>,<nmrsu>,<CZC80980FY>,<proc1d>,<TopSpin 4.1.1>,
      <Start of raw data processing
       efp LB = 1 FT_mod = 6 PKNL = 1 PHC0 = 65.42721 PHC1 = -46.793 SI = 32K 
       data hash MD5: 32K
       38 78 F5 AF 62 EE E0 81 32 C8 F9 70 AA DD A8 27>)
(   8,<2021-09-27 13:30:16.245 +0200>,<nmrsu>,<CZC80980FY>,<proc1d>,<TopSpin 4.1.1>,
      <Start of raw data processing
       efp LB = 1 FT_mod = 6 PKNL = 1 PHC0 = 65.42721 PHC1 = -46.793 SI = 32K 
       data hash MD5: 32K
       79 97 ED DA 46 64 A8 33 69 91 3B CB 62 C1 0E EF>)
(   9,<2021-09-27 13:32:41.515 +0200>,<nmrsu>,<CZC80980FY>,<proc1d>,<TopSpin 4.1.1>,
      <Start of raw data processing
       efp LB = 1 FT_mod = 6 PKNL = 1 PHC0 = 65.42721 PHC1 = -46.793 SI = 32K 
       data hash MD5: 32K
       90 1D 5C 94 1E D1 43 67 79 09 BE 47 78 9E 66 61>)
(  10,<2021-09-27 13:33:06.448 +0200>,<nmrsu>,<CZC80980FY>,<proc1d>,<TopSpin 4.1.1>,
      <Start of raw data processing
       efp LB = 1 FT_mod = 6 PKNL = 1 PHC0 = 65.42721 PHC1 = -46.793 SI = 32K 
       data hash MD5: 32K
       3B 72 61 6D D5 03 5E F1 B8 9D 2C 25 C6 FF 44 27>)
(  11,<2021-09-27 13:56:10.670 +0200>,<nmrsu>,<CZC80980FY>,<proc1d>,<TopSpin 4.1.1>,
      <Start of raw data processing
       efp LB = 1 FT_mod = 6 PKNL = 1 PHC0 = 65.42721 PHC1 = -46.793 SI = 32K 
       data hash MD5: 32K
       9C 15 FE 56 AC FA 35 08 11 29 67 45 4F F5 82 48>)
(  12,<2021-09-27 13:56:13.407 +0200>,<nmrsu>,<CZC80980FY>,<proc1d>,<TopSpin 4.1.1>,
      <apk 
       data hash MD5: 32K
       68 5E 89 3E AC F5 12 0E 42 3F 76 8E 16 CD 6E CD>)
(  13,<2021-09-27 13:56:29.329 +0200>,<nmrsu/nmrsu>,<CZC80980FY>,<proc1d>,<TopSpin 4.1.1>,
      <Start of raw data processing
       ef LB = 1 FT_mod = 6 PKNL = 1 SI = 32K 
       data hash MD5: 32K
       C5 13 B6 9C 9C 65 DD 73 57 E9 77 8B 87 14 6A 9A>)
(  14,<2021-09-27 13:56:29.454 +0200>,<nmrsu/nmrsu>,<CZC80980FY>,<proc1d>,<TopSpin 4.1.1>,
      <apk 
       data hash MD5: 32K
       C8 0B 65 80 AC CD 26 D8 90 73 93 AA C1 D7 64 85>)
(  15,<2021-09-27 13:56:29.564 +0200>,<nmrsu/nmrsu>,<CZC80980FY>,<proc1d>,<TopSpin 4.1.1>,
      <abs ABSG = 5 
       data hash MD5: 32K
       AD 57 31 C9 A9 FA E9 DF 2A 7E 27 69 BF B1 53 AD>)
(  16,<2021-09-27 13:56:29.673 +0200>,<nmrsu/nmrsu>,<CZC80980FY>,<xwish3>,<TopSpin 4.1.1>,
      <ICON-NMR User ID: nmrsu
       data hash MD5: 32K
       AD 57 31 C9 A9 FA E9 DF 2A 7E 27 69 BF B1 53 AD>)
(  17,<2021-09-27 14:05:51.549 +0200>,<nmrsu>,<CZC80980FY>,<proc1d>,<TopSpin 4.1.1>,
      <Start of raw data processing
       efp LB = 1 FT_mod = 6 PKNL = 1 PHC0 = 88.89882 PHC1 = -107.4986 SI = 32K 
       data hash MD5: 32K
       12 9E E3 E2 8B 97 7D A2 22 C0 2F BB FC 53 02 5C>)
##END=

$$ hash MD5
$$ D9 9C AF EE E1 3C 3C B2 53 91 41 B9 96 5A 19 D5
