# Supplementary material for: Formic Acid as Carbon Monoxide Source in the Palladium-Catalyzed N-Heterocyclization of o-Nitrostyrenes to Indoles
Source: J Org Chem. 2023 Jan 19;88(8):5108–17. doi: 10.1021/acs.joc.2c02613 (PMC10127278; doi:10.1021/acs.joc.2c02613)
Supplement: Supplementary file 2 — jo2c02613_si_002.zip [file jo2c02613_si_002.zip › FID for Publication/1r/1r - 13C/pdata/1/peaklist.xml]

<?xml version="1.0" encoding="UTF-8"?>
<PeakList>
  <PeakList1D>
    <PeakList1DHeader creator="nmrsu" date="2021-09-27T13:56:29.595+02:00" expNo="2" name="MA97" owner="" procNo="1" source="C:/Bruker/data/Ragaini">
      <PeakPickDetails>F1=218.233902ppm, F2=-18.233955ppm, MI=0.00cm, MAXI=10000.00cm, PC=1.400
      </PeakPickDetails>
    </PeakList1DHeader>
    <Peak1D F1="138.813522" intensity="4.953008e+00" type="0"/>
    <Peak1D F1="133.367630" intensity="6.991949e+00" type="0"/>
    <Peak1D F1="133.224167" intensity="6.316907e+00" type="0"/>
    <Peak1D F1="132.152008" intensity="6.502912e+00" type="0"/>
    <Peak1D F1="128.826950" intensity="1.500000e+01" type="0"/>
    <Peak1D F1="128.809814" intensity="1.488830e+01" type="0"/>
    <Peak1D F1="128.126770" intensity="4.737895e+00" type="0"/>
    <Peak1D F1="126.544922" intensity="6.914382e+00" type="0"/>
  </PeakList1D>
</PeakList>
