# Supplementary material for: Formic Acid as Carbon Monoxide Source in the Palladium-Catalyzed N-Heterocyclization of o-Nitrostyrenes to Indoles
Source: J Org Chem. 2023 Jan 19;88(8):5108–17. doi: 10.1021/acs.joc.2c02613 (PMC10127278; doi:10.1021/acs.joc.2c02613)
Supplement: Supplementary file 2 — jo2c02613_si_002.zip [file jo2c02613_si_002.zip › FID for Publication/1r/1r - 1H/pdata/1/auditp.txt]

##TITLE= Audit trail, TopSpin 4.1.1
##JCAMPDX= 5.01
##ORIGIN= Bruker BioSpin GmbH
##OWNER= nmrsu
$$ C:/Bruker/data/Ragaini/MA97/1/pdata/1/auditp.txt
##AUDIT TRAIL=  $$ (NUMBER, WHEN, WHO, WHERE, PROCESS, VERSION, WHAT)
(   1,<2021-09-27 11:21:22.748 +0000>,<CZC80980FY\nmrsu>,<CZC80980FY>,<go4>,<TopSpin 4.1.1>,
      <acquisition in progress>)
(   2,<2021-09-27 13:27:20.080 +0200>,<nmrsu>,<CZC80980FY>,<proc1d>,<TopSpin 4.1.1>,
      <Start of raw data processing
       fp FT_mod = 6 PKNL = 1 PHC0 = -57.84 PHC1 = 0 SI = 64K 
       data hash MD5: 64K
       E1 C1 F7 21 D2 E2 05 02 BF A6 A4 32 28 AB 25 C9>)
(   3,<2021-09-27 13:27:22.927 +0200>,<nmrsu>,<CZC80980FY>,<proc1d>,<TopSpin 4.1.1>,
      <apk 
       data hash MD5: 64K
       AB 06 6B 30 90 8B 1C AD A7 9F 8B 36 63 52 B7 65>)
(   4,<2021-09-27 13:27:28.901 +0200>,<nmrsu/nmrsu>,<CZC80980FY>,<proc1d>,<TopSpin 4.1.1>,
      <Start of raw data processing
       ef LB = 0.3 FT_mod = 6 PKNL = 1 SI = 64K 
       data hash MD5: 64K
       FC 57 E0 5D 43 F4 5F EE FB B6 0E C6 B5 71 37 D6>)
(   5,<2021-09-27 13:27:29.590 +0200>,<nmrsu/nmrsu>,<CZC80980FY>,<proc1d>,<TopSpin 4.1.1>,
      <apk0 
       data hash MD5: 64K
       D8 C7 46 EF 47 C3 09 8D 7A EC 60 C1 1C 09 B2 CD>)
(   6,<2021-09-27 13:27:29.621 +0200>,<nmrsu/nmrsu>,<CZC80980FY>,<proc1d>,<TopSpin 4.1.1>,
      <abs ABSG = 5 
       data hash MD5: 64K
       43 BB E6 7A 60 4B 51 41 76 EF 60 2E E3 D2 52 2E>)
(   7,<2021-09-27 13:27:29.731 +0200>,<nmrsu/nmrsu>,<CZC80980FY>,<xwish3>,<TopSpin 4.1.1>,
      <ICON-NMR User ID: nmrsu
       data hash MD5: 64K
       43 BB E6 7A 60 4B 51 41 76 EF 60 2E E3 D2 52 2E>)
##END=

$$ hash MD5
$$ 73 AA 84 4E 8C 09 E0 89 B8 F5 7A 42 69 3C AF AE
