# Supplementary material for: Formic Acid as Carbon Monoxide Source in the Palladium-Catalyzed N-Heterocyclization of o-Nitrostyrenes to Indoles
Source: J Org Chem. 2023 Jan 19;88(8):5108–17. doi: 10.1021/acs.joc.2c02613 (PMC10127278; doi:10.1021/acs.joc.2c02613)
Supplement: Supplementary file 2 — jo2c02613_si_002.zip [file jo2c02613_si_002.zip › FID for Publication/1r/1r - 1H/pdata/1/peaklist.xml]

<?xml version="1.0" encoding="UTF-8"?>
<PeakList>
  <PeakList1D>
    <PeakList1DHeader creator="nmrsu" date="2021-09-27T13:27:29.668+02:00" expNo="1" name="MA97" owner="" procNo="1" source="C:/Bruker/data/Ragaini">
      <PeakPickDetails>F1=12.936990ppm, F2=-0.936985ppm, MI=0.10cm, MAXI=10000.00cm, PC=1.000
      </PeakPickDetails>
    </PeakList1DHeader>
    <Peak1D F1="8.130761" intensity="9.092765e+00" type="0"/>
    <Peak1D F1="8.091700" intensity="1.015037e+01" type="0"/>
    <Peak1D F1="8.050375" intensity="1.356213e+01" type="0"/>
    <Peak1D F1="8.032505" intensity="1.472723e+01" type="0"/>
    <Peak1D F1="8.029237" intensity="1.242391e+01" type="0"/>
    <Peak1D F1="7.996351" intensity="9.279081e+00" type="0"/>
    <Peak1D F1="7.974612" intensity="1.083453e+01" type="0"/>
    <Peak1D F1="7.924143" intensity="1.120068e-01" type="0"/>
    <Peak1D F1="7.921183" intensity="1.167843e-01" type="0"/>
    <Peak1D F1="7.889408" intensity="1.201727e+01" type="0"/>
    <Peak1D F1="7.884449" intensity="1.281658e+01" type="0"/>
    <Peak1D F1="7.849400" intensity="1.140900e-01" type="0"/>
    <Peak1D F1="7.830750" intensity="1.107112e-01" type="0"/>
    <Peak1D F1="7.761951" intensity="1.210378e-01" type="0"/>
    <Peak1D F1="7.741865" intensity="1.168381e-01" type="0"/>
    <Peak1D F1="7.717591" intensity="6.770247e+00" type="0"/>
    <Peak1D F1="7.712620" intensity="6.749104e+00" type="0"/>
    <Peak1D F1="7.695853" intensity="5.838076e+00" type="0"/>
    <Peak1D F1="7.690880" intensity="5.812412e+00" type="0"/>
    <Peak1D F1="7.652802" intensity="2.605833e+00" type="0"/>
    <Peak1D F1="7.634416" intensity="7.390441e+00" type="0"/>
    <Peak1D F1="7.615991" intensity="5.643231e+00" type="0"/>
    <Peak1D F1="7.581345" intensity="2.257064e-01" type="0"/>
    <Peak1D F1="7.559875" intensity="1.008249e+01" type="0"/>
    <Peak1D F1="7.540528" intensity="1.500000e+01" type="0"/>
    <Peak1D F1="7.522217" intensity="6.157359e+00" type="0"/>
    <Peak1D F1="7.498725" intensity="2.427784e-01" type="0"/>
    <Peak1D F1="7.479080" intensity="2.743595e-01" type="0"/>
    <Peak1D F1="7.460791" intensity="1.218831e-01" type="0"/>
    <Peak1D F1="7.366243" intensity="1.464345e+01" type="0"/>
    <Peak1D F1="7.327194" intensity="1.326893e+01" type="0"/>
    <Peak1D F1="7.284034" intensity="2.851279e+00" type="0"/>
    <Peak1D F1="4.146369" intensity="1.688454e-01" type="0"/>
    <Peak1D F1="4.128534" intensity="1.706883e-01" type="0"/>
    <Peak1D F1="2.625629" intensity="1.074819e+00" type="0"/>
    <Peak1D F1="2.059739" intensity="7.432754e-01" type="0"/>
    <Peak1D F1="1.671094" intensity="1.084902e+00" type="0"/>
    <Peak1D F1="1.292875" intensity="1.992708e-01" type="0"/>
    <Peak1D F1="1.275063" intensity="4.331847e-01" type="0"/>
    <Peak1D F1="1.257301" intensity="2.252543e-01" type="0"/>
  </PeakList1D>
</PeakList>
