# Supplementary material for: Formic Acid as Carbon Monoxide Source in the Palladium-Catalyzed N-Heterocyclization of o-Nitrostyrenes to Indoles
Source: J Org Chem. 2023 Jan 19;88(8):5108–17. doi: 10.1021/acs.joc.2c02613 (PMC10127278; doi:10.1021/acs.joc.2c02613)
Supplement: Supplementary file 2 — jo2c02613_si_002.zip [file jo2c02613_si_002.zip › FID for Publication/1r/1r - 1H/topshimreport]

New TopShim run:

version = topshim 2.0.0
date = 2021-09-27
time = 13:19:31.603
command = topshim 

1D SHIMMING

Parameters:

maximum order = 5
probe = Z861901_0013
solvent = CDCl3
shim nucleus = 2H
nucleus optimised for = 1H
o1p (from lock) = 7.24 ppm
optimisation parameters = ls
linewidth 1H = 0.10 Hz
envelope shape / strictness = 2.00 / 200

Results:

initial B0 stdDev = 1.09 Hz
sample size = 2.42 cm, position = -0.07 cm
final B0 stdDev = 0.27 Hz > improvement = 4.0
envelope width = 0.63 Hz
shim changes: 
Z	-37
Z2	-4
Z3	-22
Z4	+470
Z5	+254

duration = 1 min 16 sec
completed successfully
finished Mon Sep 27 13:20:45 2021


========================================================================
