# Supplementary material for: Formic Acid as Carbon Monoxide Source in the Palladium-Catalyzed N-Heterocyclization of o-Nitrostyrenes to Indoles
Source: J Org Chem. 2023 Jan 19;88(8):5108–17. doi: 10.1021/acs.joc.2c02613 (PMC10127278; doi:10.1021/acs.joc.2c02613)
Supplement: Supplementary file 2 — jo2c02613_si_002.zip [file jo2c02613_si_002.zip › FID for Publication/1s/1s - 13C/1s.mol.mol]

1r.mol
  ChemDraw10292218172D

 20 21  0  0  0  0  0  0  0  0999 V2000
   -2.4969    0.4125    0.0000 C   0  0  0  0  0  0  0  0  0  0  0  0
   -2.4969   -0.4125    0.0000 C   0  0  0  0  0  0  0  0  0  0  0  0
   -1.7825   -0.8250    0.0000 C   0  0  0  0  0  0  0  0  0  0  0  0
   -1.0680   -0.4125    0.0000 C   0  0  0  0  0  0  0  0  0  0  0  0
   -1.0680    0.4125    0.0000 C   0  0  0  0  0  0  0  0  0  0  0  0
   -1.7825    0.8250    0.0000 C   0  0  0  0  0  0  0  0  0  0  0  0
   -0.3560    0.8236    0.0000 C   0  0  0  0  0  0  0  0  0  0  0  0
    0.3560    0.4125    0.0000 C   0  0  0  0  0  0  0  0  0  0  0  0
    1.0680    0.8236    0.0000 C   0  0  0  0  0  0  0  0  0  0  0  0
    1.7800    0.4125    0.0000 C   0  0  0  0  0  0  0  0  0  0  0  0
    1.0680    1.6457    0.0000 O   0  0  0  0  0  0  0  0  0  0  0  0
    1.7800   -0.4125    0.0000 C   0  0  0  0  0  0  0  0  0  0  0  0
    2.4944   -0.8250    0.0000 C   0  0  0  0  0  0  0  0  0  0  0  0
    3.2089   -0.4125    0.0000 C   0  0  0  0  0  0  0  0  0  0  0  0
    3.2089    0.4125    0.0000 C   0  0  0  0  0  0  0  0  0  0  0  0
    2.4944    0.8250    0.0000 C   0  0  0  0  0  0  0  0  0  0  0  0
   -3.2089    0.8236    0.0000 F   0  0  0  0  0  0  0  0  0  0  0  0
   -0.3560   -0.8236    0.0000 N   0  3  0  0  0  0  0  0  0  0  0  0
   -0.3560   -1.6457    0.0000 O   0  0  0  0  0  0  0  0  0  0  0  0
    0.3560   -0.4125    0.0000 O   0  5  0  0  0  0  0  0  0  0  0  0
  1  2  2  0      
  2  3  1  0      
  3  4  2  0      
  4  5  1  0      
  5  6  2  0      
  6  1  1  0      
  5  7  1  0      
  7  8  2  0      
  8  9  1  0      
  9 10  1  0      
  9 11  2  0      
 10 12  2  0      
 12 13  1  0      
 13 14  2  0      
 14 15  1  0      
 15 16  2  0      
 16 10  1  0      
  1 17  1  0      
  4 18  1  0      
 18 19  2  0      
 18 20  1  0      
M  CHG  2  18   1  20  -1
M  STY  1   1 SUP
M  SLB  1   1   1
M  SAL   1  3  18  19  20
M  SBL   1  1  19
M  SMT   1 NO2
M  SBV   1  19   -0.7120    0.4111
M  END
