# Supplementary material for: Formic Acid as Carbon Monoxide Source in the Palladium-Catalyzed N-Heterocyclization of o-Nitrostyrenes to Indoles
Source: J Org Chem. 2023 Jan 19;88(8):5108–17. doi: 10.1021/acs.joc.2c02613 (PMC10127278; doi:10.1021/acs.joc.2c02613)
Supplement: Supplementary file 2 — jo2c02613_si_002.zip [file jo2c02613_si_002.zip › FID for Publication/1s/1s - 13C/audita.txt]

##TITLE= Audit trail, TopSpin 4.1.1
##JCAMPDX= 5.01
##ORIGIN= Bruker BioSpin GmbH
##OWNER= root
$$ /root/.topspin-BladeEpu/local_acqu/MA96/2/audita.txt
##AUDIT TRAIL=  $$ (NUMBER, WHEN, WHO, WHERE, PROCESS, VERSION, WHAT)
(   1,<2021-09-27 09:01:43.743 +0000>,<CZC80980FY\nmrsu>,<CZC80980FY>,<go4>,<TopSpin 4.1.1>,
      <acquisition in progress>)
$$ C:/Bruker/data/Ragaini/MA96/2/audita.txt
(   2,<2021-09-27 10:42:36.375 +0000>,<CZC80980FY\nmrsu>,<CZC80980FY>,<go4>,<TopSpin 4.1.1>,
      <created by zg on 'Avance Neo' (CZC80980FY) by user 'CZC80980FY\nmrsu'
       on data set with UUID '894a5c1a-1f71-11ec-b03b-001395264dcf'
       started at 2021-09-27 09:01:43.752 +0000, POWCHK enabled, PULCHK disabled,
       terminated by command 'halt' at 2021-09-27 10:42:36.372 +0000
       configuration hash MD5:
       22 F1 49 3C 5E 05 4A F7 9F 34 A7 96 55 9E 24 E1
       double data hash MD5: 32K
       79 8F 5E 8A 17 63 92 E4 00 0A 6B 55 CD D8 97 D2>)
(   3,<2021-09-27 12:42:18.413 +0200>,<nmrsu>,<CZC80980FY>,<xwish3>,<TopSpin 4.1.1>,
      <ICON-NMR User ID: nmrsu
       double data hash MD5: 32K
       79 8F 5E 8A 17 63 92 E4 00 0A 6B 55 CD D8 97 D2>)
##END=

$$ hash MD5
$$ 67 9A 3E 25 3B B9 80 6D BC 9F 29 01 D6 0F 1B 2A
