# Supplementary material for: Formic Acid as Carbon Monoxide Source in the Palladium-Catalyzed N-Heterocyclization of o-Nitrostyrenes to Indoles
Source: J Org Chem. 2023 Jan 19;88(8):5108–17. doi: 10.1021/acs.joc.2c02613 (PMC10127278; doi:10.1021/acs.joc.2c02613)
Supplement: Supplementary file 2 — jo2c02613_si_002.zip [file jo2c02613_si_002.zip › FID for Publication/1s/1s - 13C/pdata/1/auditp.txt]

##TITLE= Audit trail, TopSpin 4.1.1
##JCAMPDX= 5.01
##ORIGIN= Bruker BioSpin GmbH
##OWNER= nmrsu
$$ C:/Bruker/data/Ragaini/MA96/2/pdata/1/auditp.txt
##AUDIT TRAIL=  $$ (NUMBER, WHEN, WHO, WHERE, PROCESS, VERSION, WHAT)
(   1,<2021-09-27 09:01:43.743 +0000>,<CZC80980FY\nmrsu>,<CZC80980FY>,<go4>,<TopSpin 4.1.1>,
      <acquisition in progress>)
(   2,<2021-09-27 11:01:55.374 +0200>,<nmrsu>,<CZC80980FY>,<proc1d>,<TopSpin 4.1.1>,
      <Start of raw data processing
       efp LB = 1 FT_mod = 6 PKNL = 1 PHC0 = 111.9518 PHC1 = -144.2152 SI = 32K 
       data hash MD5: 32K
       E8 70 73 F4 EE 7C 4D 1B 4E 53 D4 57 A5 A6 4E CB>)
(   3,<2021-09-27 11:02:33.767 +0200>,<nmrsu>,<CZC80980FY>,<proc1d>,<TopSpin 4.1.1>,
      <Start of raw data processing
       efp LB = 2 FT_mod = 6 PKNL = 1 PHC0 = 111.9518 PHC1 = -144.2152 SI = 32K 
       data hash MD5: 32K
       34 1A 4D BC E1 9D C0 5B AD D6 4C C8 2B C8 27 4B>)
(   4,<2021-09-27 11:03:03.327 +0200>,<nmrsu>,<CZC80980FY>,<proc1d>,<TopSpin 4.1.1>,
      <Start of raw data processing
       efp LB = 2 FT_mod = 6 PKNL = 1 PHC0 = 111.9518 PHC1 = -144.2152 SI = 32K 
       data hash MD5: 32K
       EC B4 47 6B C4 B6 0A A0 52 DE 60 5B 0B 89 7C 76>)
(   5,<2021-09-27 11:04:06.489 +0200>,<nmrsu>,<CZC80980FY>,<proc1d>,<TopSpin 4.1.1>,
      <Start of raw data processing
       efp LB = 2 FT_mod = 6 PKNL = 1 PHC0 = 111.9518 PHC1 = -144.2152 SI = 32K 
       data hash MD5: 32K
       4D 90 7B BC AA 69 73 D6 F6 47 97 BD 91 74 79 4D>)
(   6,<2021-09-27 11:07:08.863 +0200>,<nmrsu>,<CZC80980FY>,<proc1d>,<TopSpin 4.1.1>,
      <Start of raw data processing
       efp LB = 2 FT_mod = 6 PKNL = 1 PHC0 = 111.9518 PHC1 = -144.2152 SI = 32K 
       data hash MD5: 32K
       2A 10 F4 5D 18 89 52 4A 96 52 4C 83 64 96 35 73>)
(   7,<2021-09-27 11:07:22.629 +0200>,<nmrsu>,<CZC80980FY>,<proc1d>,<TopSpin 4.1.1>,
      <pk fgphup PHC0 = -10.74375 PHC1 = 0 
       data hash MD5: 32K
       F1 CD 40 AB F0 7F 3C 1E 75 E6 51 41 89 79 33 38>)
(   8,<2021-09-27 11:08:06.539 +0200>,<nmrsu>,<CZC80980FY>,<proc1d>,<TopSpin 4.1.1>,
      <Start of raw data processing
       efp LB = 2 FT_mod = 6 PKNL = 1 PHC0 = 101.208 PHC1 = -144.2152 SI = 32K 
       data hash MD5: 32K
       02 CA 19 AB 0B 25 1D 4C FF B2 11 DD 24 4E 21 71>)
(   9,<2021-09-27 11:09:03.911 +0200>,<nmrsu>,<CZC80980FY>,<proc1d>,<TopSpin 4.1.1>,
      <Start of raw data processing
       efp LB = 1 FT_mod = 6 PKNL = 1 PHC0 = 101.208 PHC1 = -144.2152 SI = 32K 
       data hash MD5: 32K
       81 3C 46 3B D4 72 2B 80 62 27 26 3A ED F9 69 A4>)
(  10,<2021-09-27 11:10:15.243 +0200>,<nmrsu>,<CZC80980FY>,<proc1d>,<TopSpin 4.1.1>,
      <Start of raw data processing
       efp LB = 1 FT_mod = 6 PKNL = 1 PHC0 = 101.208 PHC1 = -144.2152 SI = 32K 
       data hash MD5: 32K
       62 1F DE 60 8E 78 79 44 A6 23 D3 D6 DD EC 9F AE>)
(  11,<2021-09-27 11:13:45.942 +0200>,<nmrsu>,<CZC80980FY>,<proc1d>,<TopSpin 4.1.1>,
      <Start of raw data processing
       efp LB = 1 FT_mod = 6 PKNL = 1 PHC0 = 101.208 PHC1 = -144.2152 SI = 32K 
       data hash MD5: 32K
       A9 5B D2 84 80 A5 F4 7A 87 DC 17 E4 0F 2C 35 BB>)
(  12,<2021-09-27 11:15:33.506 +0200>,<nmrsu>,<CZC80980FY>,<proc1d>,<TopSpin 4.1.1>,
      <Start of raw data processing
       efp LB = 1 FT_mod = 6 PKNL = 1 PHC0 = 101.208 PHC1 = -144.2152 SI = 32K 
       data hash MD5: 32K
       6F 42 18 78 8D 81 42 A5 B9 02 1B 68 28 BF F9 7E>)
(  13,<2021-09-27 11:44:47.560 +0200>,<nmrsu>,<CZC80980FY>,<proc1d>,<TopSpin 4.1.1>,
      <Start of raw data processing
       efp LB = 1 FT_mod = 6 PKNL = 1 PHC0 = 101.208 PHC1 = -144.2152 SI = 32K 
       data hash MD5: 32K
       A5 2C 9B B7 D3 B4 61 1F AA 22 7D 61 6E 09 A7 44>)
(  14,<2021-09-27 11:49:03.540 +0200>,<nmrsu>,<CZC80980FY>,<proc1d>,<TopSpin 4.1.1>,
      <Start of raw data processing
       efp LB = 1 FT_mod = 6 PKNL = 1 PHC0 = 101.208 PHC1 = -144.2152 SI = 32K 
       data hash MD5: 32K
       00 84 16 CA 98 8C 98 71 9C 00 63 86 D3 CE 96 02>)
(  15,<2021-09-27 11:49:43.198 +0200>,<nmrsu>,<CZC80980FY>,<proc1d>,<TopSpin 4.1.1>,
      <Start of raw data processing
       efp LB = 1 FT_mod = 6 PKNL = 1 PHC0 = 101.208 PHC1 = -144.2152 SI = 32K 
       data hash MD5: 32K
       FD 79 0E 33 16 0D 9F 11 C2 86 0C CE EF A5 F9 6E>)
(  16,<2021-09-27 11:49:48.112 +0200>,<nmrsu>,<CZC80980FY>,<proc1d>,<TopSpin 4.1.1>,
      <Start of raw data processing
       efp LB = 1 FT_mod = 6 PKNL = 1 PHC0 = 101.208 PHC1 = -144.2152 SI = 32K 
       data hash MD5: 32K
       FD 79 0E 33 16 0D 9F 11 C2 86 0C CE EF A5 F9 6E>)
(  17,<2021-09-27 11:59:14.577 +0200>,<nmrsu>,<CZC80980FY>,<proc1d>,<TopSpin 4.1.1>,
      <Start of raw data processing
       efp LB = 1 FT_mod = 6 PKNL = 1 PHC0 = 101.208 PHC1 = -144.2152 SI = 32K 
       data hash MD5: 32K
       9B DD 24 FC 8B 6D 02 4E A9 7B 89 52 5B 5E ED 01>)
(  18,<2021-09-27 11:59:44.173 +0200>,<nmrsu>,<CZC80980FY>,<proc1d>,<TopSpin 4.1.1>,
      <Start of raw data processing
       efp LB = 1 FT_mod = 6 PKNL = 1 PHC0 = 101.208 PHC1 = -144.2152 SI = 32K 
       data hash MD5: 32K
       A6 8C C7 E5 ED 05 82 C3 EC 3A B6 DB B6 EA AF 22>)
(  19,<2021-09-27 12:11:06.086 +0200>,<nmrsu>,<CZC80980FY>,<proc1d>,<TopSpin 4.1.1>,
      <Start of raw data processing
       efp LB = 1 FT_mod = 6 PKNL = 1 PHC0 = 101.208 PHC1 = -144.2152 SI = 32K 
       data hash MD5: 32K
       7A E3 83 98 E8 CF 9F D0 A7 FC C2 D3 B2 A5 56 1B>)
(  20,<2021-09-27 12:17:27.343 +0200>,<nmrsu>,<CZC80980FY>,<proc1d>,<TopSpin 4.1.1>,
      <Start of raw data processing
       fp FT_mod = 6 PKNL = 1 PHC0 = 101.208 PHC1 = -144.2152 SI = 32K 
       data hash MD5: 32K
       88 95 B3 94 25 86 77 C4 48 84 F2 80 19 46 68 A2>)
(  21,<2021-09-27 12:17:51.796 +0200>,<nmrsu>,<CZC80980FY>,<proc1d>,<TopSpin 4.1.1>,
      <Start of raw data processing
       efp LB = 1 FT_mod = 6 PKNL = 1 PHC0 = 101.208 PHC1 = -144.2152 SI = 32K 
       data hash MD5: 32K
       E2 4E 94 7F 86 97 8E 09 1B DD 82 8A 95 BB DD 11>)
(  22,<2021-09-27 12:18:03.253 +0200>,<nmrsu>,<CZC80980FY>,<proc1d>,<TopSpin 4.1.1>,
      <Start of raw data processing
       efp LB = 0.5 FT_mod = 6 PKNL = 1 PHC0 = 101.208 PHC1 = -144.2152 SI = 32K 
       data hash MD5: 32K
       7B 8B 75 2F 25 A6 8A 81 45 29 7D 8D EA 60 8A B2>)
(  23,<2021-09-27 12:39:16.963 +0200>,<nmrsu>,<CZC80980FY>,<proc1d>,<TopSpin 4.1.1>,
      <Start of raw data processing
       efp LB = 0.5 FT_mod = 6 PKNL = 1 PHC0 = 101.208 PHC1 = -144.2152 SI = 32K 
       data hash MD5: 32K
       65 59 F2 85 1F 02 CC 0D 6D 11 5B 4C BA 1C 72 20>)
(  24,<2021-09-27 12:39:27.826 +0200>,<nmrsu>,<CZC80980FY>,<proc1d>,<TopSpin 4.1.1>,
      <Start of raw data processing
       efp LB = 1 FT_mod = 6 PKNL = 1 PHC0 = 101.208 PHC1 = -144.2152 SI = 32K 
       data hash MD5: 32K
       80 0C 81 E5 E9 05 98 0E 84 60 BF 44 33 C8 7F BB>)
(  25,<2021-09-27 12:40:24.342 +0200>,<nmrsu>,<CZC80980FY>,<proc1d>,<TopSpin 4.1.1>,
      <Start of raw data processing
       efp LB = 3 FT_mod = 6 PKNL = 1 PHC0 = 101.208 PHC1 = -144.2152 SI = 32K 
       data hash MD5: 32K
       7A 38 49 F0 7D CC A1 19 A9 9B C2 F7 03 12 BD B4>)
(  26,<2021-09-27 12:40:43.975 +0200>,<nmrsu>,<CZC80980FY>,<proc1d>,<TopSpin 4.1.1>,
      <Start of raw data processing
       fp FT_mod = 6 PKNL = 1 PHC0 = 101.208 PHC1 = -144.2152 SI = 32K 
       data hash MD5: 32K
       85 91 41 6E CF F4 F9 88 BC 1F 8E 8A 45 88 17 7A>)
(  27,<2021-09-27 12:40:51.662 +0200>,<nmrsu>,<CZC80980FY>,<proc1d>,<TopSpin 4.1.1>,
      <Start of raw data processing
       efp LB = 3 FT_mod = 6 PKNL = 1 PHC0 = 101.208 PHC1 = -144.2152 SI = 32K 
       data hash MD5: 32K
       7A 38 49 F0 7D CC A1 19 A9 9B C2 F7 03 12 BD B4>)
(  28,<2021-09-27 12:40:57.335 +0200>,<nmrsu>,<CZC80980FY>,<proc1d>,<TopSpin 4.1.1>,
      <Start of raw data processing
       efp LB = 1 FT_mod = 6 PKNL = 1 PHC0 = 101.208 PHC1 = -144.2152 SI = 32K 
       data hash MD5: 32K
       80 0C 81 E5 E9 05 98 0E 84 60 BF 44 33 C8 7F BB>)
(  29,<2021-09-27 12:41:02.354 +0200>,<nmrsu>,<CZC80980FY>,<proc1d>,<TopSpin 4.1.1>,
      <Start of raw data processing
       efp LB = 0.5 FT_mod = 6 PKNL = 1 PHC0 = 101.208 PHC1 = -144.2152 SI = 32K 
       data hash MD5: 32K
       65 59 F2 85 1F 02 CC 0D 6D 11 5B 4C BA 1C 72 20>)
(  30,<2021-09-27 12:41:21.875 +0200>,<nmrsu>,<CZC80980FY>,<proc1d>,<TopSpin 4.1.1>,
      <Start of raw data processing
       efp LB = 1 FT_mod = 6 PKNL = 1 PHC0 = 101.208 PHC1 = -144.2152 SI = 32K 
       data hash MD5: 32K
       80 0C 81 E5 E9 05 98 0E 84 60 BF 44 33 C8 7F BB>)
(  31,<2021-09-27 12:41:24.234 +0200>,<nmrsu>,<CZC80980FY>,<proc1d>,<TopSpin 4.1.1>,
      <abs ABSG = 5 
       data hash MD5: 32K
       EF 5E 77 8F 82 4E 25 A6 AC 07 7F 93 11 17 8A 54>)
(  32,<2021-09-27 12:41:33.530 +0200>,<nmrsu>,<CZC80980FY>,<proc1d>,<TopSpin 4.1.1>,
      <Start of raw data processing
       efp LB = 3 FT_mod = 6 PKNL = 1 PHC0 = 101.208 PHC1 = -144.2152 SI = 32K 
       data hash MD5: 32K
       7A 38 49 F0 7D CC A1 19 A9 9B C2 F7 03 12 BD B4>)
(  33,<2021-09-27 12:42:19.916 +0200>,<nmrsu/nmrsu>,<CZC80980FY>,<proc1d>,<TopSpin 4.1.1>,
      <Start of raw data processing
       ef LB = 3 FT_mod = 6 PKNL = 1 SI = 32K 
       data hash MD5: 32K
       E2 F5 5B 0F 9D 45 02 23 E1 01 AD E4 99 94 96 6A>)
(  34,<2021-09-27 12:42:20.056 +0200>,<nmrsu/nmrsu>,<CZC80980FY>,<proc1d>,<TopSpin 4.1.1>,
      <apk 
       data hash MD5: 32K
       B4 C6 C9 19 75 CA 7C 30 74 80 48 FA 71 38 43 F5>)
(  35,<2021-09-27 12:42:20.150 +0200>,<nmrsu/nmrsu>,<CZC80980FY>,<proc1d>,<TopSpin 4.1.1>,
      <abs ABSG = 5 
       data hash MD5: 32K
       9F 9D 46 25 4A 65 80 08 8E 7F 81 F5 12 F7 06 AD>)
(  36,<2021-09-27 12:42:20.275 +0200>,<nmrsu/nmrsu>,<CZC80980FY>,<xwish3>,<TopSpin 4.1.1>,
      <ICON-NMR User ID: nmrsu
       data hash MD5: 32K
       9F 9D 46 25 4A 65 80 08 8E 7F 81 F5 12 F7 06 AD>)
##END=

$$ hash MD5
$$ 01 C9 5D B2 6C CC 0A E0 FB 0B D3 C5 AD D1 0B 6A
