# Supplementary material for: Formic Acid as Carbon Monoxide Source in the Palladium-Catalyzed N-Heterocyclization of o-Nitrostyrenes to Indoles
Source: J Org Chem. 2023 Jan 19;88(8):5108–17. doi: 10.1021/acs.joc.2c02613 (PMC10127278; doi:10.1021/acs.joc.2c02613)
Supplement: Supplementary file 2 — jo2c02613_si_002.zip [file jo2c02613_si_002.zip › FID for Publication/1s/1s - 13C/pdata/1/peaklist.xml]

<?xml version="1.0" encoding="UTF-8"?>
<PeakList>
  <PeakList1D>
    <PeakList1DHeader creator="nmrsu" date="2021-09-27T12:42:20.197+02:00" expNo="2" name="MA96" owner="" procNo="1" source="C:/Bruker/data/Ragaini">
      <PeakPickDetails>F1=218.233902ppm, F2=-18.233955ppm, MI=0.00cm, MAXI=10000.00cm, PC=1.400
      </PeakPickDetails>
    </PeakList1DHeader>
    <Peak1D F1="139.227463" intensity="3.061797e+00" type="0"/>
    <Peak1D F1="133.355209" intensity="4.822840e+00" type="0"/>
    <Peak1D F1="128.814575" intensity="1.500000e+01" type="0"/>
    <Peak1D F1="128.164398" intensity="4.011612e+00" type="0"/>
    <Peak1D F1="128.084549" intensity="2.340230e+00" type="0"/>
    <Peak1D F1="127.986137" intensity="2.170495e+00" type="0"/>
    <Peak1D F1="117.304817" intensity="2.386528e+00" type="0"/>
    <Peak1D F1="117.072601" intensity="2.362747e+00" type="0"/>
    <Peak1D F1="116.234390" intensity="2.226459e+00" type="0"/>
    <Peak1D F1="115.992752" intensity="2.218361e+00" type="0"/>
  </PeakList1D>
</PeakList>
