# Supplementary material for: Formic Acid as Carbon Monoxide Source in the Palladium-Catalyzed N-Heterocyclization of o-Nitrostyrenes to Indoles
Source: J Org Chem. 2023 Jan 19;88(8):5108–17. doi: 10.1021/acs.joc.2c02613 (PMC10127278; doi:10.1021/acs.joc.2c02613)
Supplement: Supplementary file 2 — jo2c02613_si_002.zip [file jo2c02613_si_002.zip › FID for Publication/1s/1s - 13C/pdata/1/peakrng]

P    #regions in PPM
# 2021-09-27 12:42:20 +0200  nmrsu@CZC80980FY
# low field   high field   mi   maxi
  218.233901977539  -18.2339558404591  0.000  10000.000  # for region 1
